# Supplementary material for: Temperature-Dependent tRNA Modifications in Bacillales
Source: Int J Mol Sci. 2024 Aug 13;25(16):8823. doi: 10.3390/ijms25168823 (PMC11354880; doi:10.3390/ijms25168823)
Supplement: Supplementary file 1 [file ijms-25-08823-s001.zip]

Archive with 7 entries (7 files):
- Supplementary Figures S1-S12.pdf
- Supplementary Table S1.xlsx
- Supplementary Table S2.xlsx
- Supplementary Table S3.xlsx
- Supplementary Table S4.xlsx
- Supplementary Table S5.xlsx
- Supplementary Table S6.xlsx
