# Supplementary material for: Temperature-Dependent tRNA Modifications in Bacillales
Source: Int J Mol Sci. 2024 Aug 13;25(16):8823. doi: 10.3390/ijms25168823 (PMC11354880; doi:10.3390/ijms25168823)
Supplement: Supplementary file 1 [file ijms-25-08823-s001.zip › Supplementary Table S1.xlsx]

## Sheet: Tabelle1
Supplemental Table 1: Primer sequences. Primer sequences used for reverse transcription, P5-containing primer and primer containing Illumina P7 sequence are listed.
Description	Primer sequence in 5'-to-3' direction
Reverse transcription primer	GATCGTCGGACTGTAGAACTCTGAAC/Sp18/CACTCAiSp18/GCCTTGGCACCCGAGAATTCCA
P5-containing primer	AATGATACGGCGACCACCGAGATCTACACGTTCAGAGTTCTACAGTCCGA
Primer containing Illumina P7 sequence and index region (NNNNNN)	CAAGCAGAAGACGGCATACGAGATNNNNNNGTGACTGGAGTTCCTTGGCACCCGAGAATTCCA
