# Supplementary material for: Temperature-Dependent tRNA Modifications in Bacillales
Source: Int J Mol Sci. 2024 Aug 13;25(16):8823. doi: 10.3390/ijms25168823 (PMC11354880; doi:10.3390/ijms25168823)
Supplement: Supplementary file 1 [file ijms-25-08823-s001.zip › Supplementary Table S2.xlsx]

## Sheet: Legend
Supplemental Table 2: Profiled tRNA modifications based on base misincorporations. Modifications identified through the accumulation of base misincorporations in the mapping profile of chemically untreated RNA seq data are listed for each bacterium and growth temperature investigated.

## Sheet: P. halocryophilus
Species	Cluster ID	tRNA sequence	Anticodon	tRNA count	tRNA area	tRNA position	REF	ALT	Modification class	Misincoporation fraction 10C°	Misincoporation fraction 20C°	Misincoporation fraction 30C°	Excluded
P. halocryophilus	cluster1	ggcggcatagccaagtggtaaggcatgggtctgcaacacccttatcaccggttcgagtccggttgccgcctccacca	CysGCA	1	3' D-stem	22	A	G	m1A	0.799779	0.830628	0.817427	-
P. halocryophilus	cluster34	tggggtatagccaagcggtaaggcaacgggttttgatcccgtcatgccctggttcgaatccaggtaccccagccacca	GlnTTG	3	3' D-stem	22	A	G	m1A	0.599949	0.638353	0.615369	-
P. halocryophilus	cluster14	ggccccttggtcaagcggttaagacaccgccctttcacggcggtaacacgggttcgaatcccgtaggggtcaccacca	GluTTC	4	3' D-stem	22	A	G	m1A	0.654883	0.617551	0.688462	-
P. halocryophilus	cluster6	gcggtcgtggcgaagtggttaacgcaccggattgtgattccggcactcgggggttcaattcccctcgtccgccccacca	HisGTG	2	3' D-stem	22	A	G	m1A	0.54974	0.567328	0.556241	-
P. halocryophilus	cluster7	gccggcgtggcggaattggcagacgcgcgggactcaaaatcccgttccttcaccggagtgtcggttcgaccccgaccgccggtaccacca	LeuCAA	2	3' D-stem	22	A	G	m1A	0.792161	0.821821	0.860759	-
P. halocryophilus	cluster29	gcggtcgtggcggaatggcagacgcgctaggttgagggcctagtgggagaaatcccgtggaagttcgactcttctcggccgcaccacca	LeuGAG	1	3' D-stem	22	A	G	m1A	0.836705	0.867905	0.87542	-
P. halocryophilus	cluster20	gccggggtggcggaactggcagacgcacaggacttaaaatcctgcggtaggtgactaccgtaccggttcgattccggtcctcggcaccacca	LeuTAA	2	3' D-stem	22	A	G	m1A	0.865769	0.897398	0.911302	-
P. halocryophilus	cluster19	gcgggtgtggcggaactggcagacgcactagacttaggatctagcgccttcgggcgtgggggttcgactcccttcacccgcaccacca	LeuTAG	2	3' D-stem	22	A	G	m1A	0.775298	0.824088	0.794803	-
P. halocryophilus	cluster23	ggggaagtactcaagtggctgaagaggcgcccctgctaagggtgtaggtcgggcaaccggcgcgagggttcaaatccctccttctccgccacca	SerGCT	1	3' D-stem	22	A	G	m1A	0.529836	0.599688	0.640889	-
P. halocryophilus	cluster3	ggagagctgtccgagtggccgaaggagcatgattggaaatcatgtaggcgggcaaccgtctcaagggttcgaatcccttgctctccgccacca	SerGGA	1	3' D-stem	22	A	G	m1A	0.757442	0.796574	0.820476	-
P. halocryophilus	cluster12	ggaggaatacccaagtttggctgaagggatcggtcttgaaaaccgacaggggagtcaaatcccgcgggggttcgaatccctcttcctcctccacca	SerTGA	2	3' D-stem	22	A	G	m1A	0.742095	0.815768	0.824095	-
P. halocryophilus	cluster8	ggtggggtagcgaagtggctaaacgcggcggactgtaaatccgctccttcgggttcggcagttcgaatctgccccccaccaccacca	TyrGTA	2	3' D-stem	22	A	G	m1A	0.191529	0.244954	0.332529	-
P. halocryophilus	cluster11	gcgcccgtagctcaattggatagagtacttgactacgaatcaagcggttagaggttcgagtcctctcgggcgcaccacca	ArgACG	3	AC-loop	34	A	G	I	0.990759	0.990669	0.993949	-
P. halocryophilus	cluster25	gccctcgtagtgtaatggatcacacgtaagattccggttcttgaaatggaggttcgattccttccgagggcaccacca	ArgCCG	1	AC-loop	37	G	T	m1G	0.536204	0.527326	0.5465	-

## Sheet: E. sibiricum
Species	Cluster ID	tRNA sequence	Anticodon	tRNA count	tRNA area	tRNA position	REF	ALT	Modification class	Misincoporation fraction 10C°	Misincoporation fraction 20C°	Misincoporation fraction 30C°	Exluded
E. sibiricum	cluster38	ggcgccatagccaagtggtaaggcagaggactgcaactcctctatcgtcagttcgattctgactggcgcctccacca	CysGCA	1	3' D-stem	22	A	G	m1A	0.793157	0.842142	0.786089	-
E. sibiricum	cluster17	tgggctgtggccaagtggtaaggcactggattttgattccagcatgcgaaggttcgatcccttccagcccagccacca	GlnTTG	2	3' D-stem	22	A	G	m1A	0.705364	0.828188	0.767324	-
E. sibiricum	cluster16	ggcccgttggtcaagcggttaagacaccgccctttcacggcggtaacacgggttcgattcccgtacgggtcaccacca	GluTTC-1	2	3' D-stem	22	A	T,G	m1A	0.672642	0.677054	0.677125	-
E. sibiricum	cluster4	ggcccgttggtcaagcggttaagacaccgccctttcacggcggtatcacgggttcgattcccgtacgggtcaccacca	GluTTC-2	2	3' D-stem	22	A	G	m1A	0.674588	0.700071	0.664197	-
E. sibiricum	cluster10	gcggttgtggcgaagtggttaacgcaccggattgtgattccggcattcgtgggttcaattcccatcagtcgccccacca	HisGTG-1	1	3' D-stem	22	A	G	m1A	0.736364	0.9	0.764179	-
E. sibiricum	cluster25	gcgattgtggcgaagtggttaacgcaccggattgtgattccggcattcgtgggttcaattcccatcagtcgccccacca	HisGTG-2	1	3' D-stem	22	A	G	m1A	0.758007	0.798701	0.778068	-
E. sibiricum	cluster34	gccggtgtggcggaactggtagacgcgcacgactcaaaatcgtgttcctttggagtgtcggttcgattccgaccaccggtaccacca	LeuCAA	1	3' D-stem	22	A	G	m1A	0.894956	0.912712	0.860112	-
E. sibiricum	cluster6	gtcgtcgtggcggaactggtagacgcgctagactcagaatctagtggtggcaacaccgtggaggttcaagtcctctcggcggcaccacca	LeuCAG	1	3' D-stem	22	A	G	m1A	0.909219	0.919035	0.889261	-
E. sibiricum	cluster29	gcggtcgtggcggaatggtagacgcgctaggttgagggcctagtggtggcaacactgtggaggttcaagtcctctcgaccgcaccacca	LeuGAG	2	3' D-stem	22	A	G	m1A	0.871142	0.910754	0.856391	-
E. sibiricum	cluster12	gccggggtggcggaactggtagacgcacaggacttaaaatcctgcgggggtttccccgtgccggttcgattccggccctcggtaccacca	LeuTAA	1	3' D-stem	22	A	G	m1A	0.928243	0.927593	0.882252	-
E. sibiricum	cluster2	gcgggtgtggcggaattggtagacgcgctagatttaggatctagtgtctttgacgtgggggttcaagtcccttcacccgtaccacca	LeuTAG	1	3' D-stem	22	A	G	m1A	0.784314	0.833718	0.803311	-
E. sibiricum	cluster14	ggagtcgtacccaagcccggctgaaggggacggactcgaaatccgttaggggtcgcaaggcccgcgtgggttcgaatcccaccgactccgccacca	SerCGA	1	3' D-stem	22	A	G	m1A	0.816365	0.8579	0.814925	-
E. sibiricum	cluster23	ggagatgtacccaagtggctataaggggcgcccctgctaagggtgtaggccgggaaactggtgcgagggttcgaatccctccatctccgccacca	SerGCT	1	3' D-stem	22	A	G	m1A	0.85691	0.892125	0.864124	-
E. sibiricum	cluster24	ggagagctgtccgagtggccgaaggagcacgattggaaatcgtgtaggcgtcataagcgtctcaagggttcgaatcccttgctctccgccacca	SerGGA	1	3' D-stem	22	A	G	m1A	0.761488	0.809959	0.781857	-
E. sibiricum	cluster32	ggaggcgtactcaagtggtttaagagaacggtcttgaaaaccgtcaggcggcgaaagccgtgcgtgggttcgaatcccaccgcctcctccacca	SerTGA	2	3' D-stem	22	A	G,T	m1A	0.707059	0.773115	0.721355	-
E. sibiricum	cluster28	gggggggtagcgaagtggctaaacgcggcggactgtaaatccgctccctcgggttcggcggttcgaatccgcccccccccaccacca	TyrGTA	2	3' D-stem	22	A	G	m1A	0.0900729	0.173055	0.16948	-
E. sibiricum	cluster15	gcacccttagctcagctggatagagtacttgactacgaatcaaggggtcgggagttcgaatctctcagggtgcaccacca	ArgACG	3	AC-loop	34	A	G	I	0.98595	0.99265	0.993792	-

## Sheet: B. subtilis
Species	Cluster ID	tRNA sequence	Anticodon	tRNA count	tRNA area	tRNA position	REF	ALT	Modification class	Misincoporation fcraction 20C°	Misincoporation fcraction 30C°	Misincoporation fcraction 37C°	Excluded
B. subtilis	cluster20	ggcggcatagccaagtggtaaggcagaggtctgcaaaacctttatccccggttcgaatccgggtgtcgcctccacca	CysGCA	1	3' D-stem	22	A	G	m1A	0.793475	0.802095	0.77138	-
B. subtilis	cluster37	tgggctatagccaagcggtaaggcaacggactttgactccgtcatgcgttggttcgaatccagctagcccagccacca	GlnTTG	3	3' D-stem	22	A	G	m1A	0.612464	0.615631	0.599014	-
B. subtilis	cluster38	ggcccgttggtcaagcggttaagacaccgccctttcacggcggtaacacgggttcgaatcccgtacgggtcaccacca	GluTTC	5	3' D-stem	22	A	G,T	m1A	0.685185	0.687309	0.701329	-
B. subtilis	cluster11	gcggttgtggcgaagtggttaacgcaccagattgtggctctggcactcgtgggttcgattcccatcaatcgccccacca	HisGTG-1	1	3' D-stem	22	A	G,T	m1A	0.542686	0.557963	0.519985	-
B. subtilis	cluster5	gcggttgtggcgaagtggttaacgcaccagattgtggctctggcattcgtgggttcgattcccatcaatcgccccacca	HisGTG-2	1	3' D-stem	22	A	G	m1A	0.547829	0.55101	0.515396	-
B. subtilis	cluster2	gccggtgtggcggaattggcagacgcgcacgactcaaaatcgtgttccttctggagtgtcggttcgaccccgaccaccggtaccacca	LeuCAA	1	3' D-stem	22	A	G,T	m1A	0.886984	0.882438	0.6875	-
B. subtilis	cluster9	gcggatgtggcggaattggcagacgcgctagaatcaggctctagtgtctttacagacgtgggggttcaagtcccttcatccgcaccacca	LeuCAG	1	3' D-stem	22	A	G,T	m1A	0.885257	0.864156	0.856996	-
B. subtilis	cluster24	gcggtcgtggcggaatggcagacgcgctaggttgagggcctagtgggtgaataacccgtggaggttcaagtcctctcggccgcaccacca	LeuGAG	1	3' D-stem	22	A	G,T	m1A	0.8749	0.869742	0.857143	-
B. subtilis	cluster31	gccggggtggtggaattggcagacacacaggacttaaaatcctgcggtaggtgactaccgtgccggttcaagtccggccctcggcaccacca	LeuTAA	3	3' D-stem	22	A	G,T	m1A	0.922199	0.891419	0.882022	-
B. subtilis	cluster10	gcgggtgtggcggaattggcagacgcgctagacttaggatctagtgtcttacgacgtgggggttcgagtcccttcacccgcaccacca	LeuTAG-1	1	3' D-stem	22	A	G,T	m1A	0.778363	0.763415	0.76615	-
B. subtilis	cluster36	gcgggtgtggcggaattggcagacgcgctagacttaggatctagtgtctttatgacgtgggggttcaagtcccttcacccgcaccacca	LeuTAG-2	1	3' D-stem	22	A	G,T	m1A	0.806009	0.783359	0.771429	-
B. subtilis	cluster26	ggagaagtactcaagtggctgaagaggcgcccctgctaagggtgtaggtcgcgtaagcggcgcgagggttcaaatccctccttctccgccacca	SerGCT-1	1	3' D-stem	22	A	G,T	m1A	0.599019	0.609593	0.587937	-
B. subtilis	cluster7	ggagaagtactcaagtggctgaagaggcgcccctgctaagggtgtaggtcgtgtaagcggcgcgagggttcaaatccctccttctccgccacca	SerGCT-2	1	3' D-stem	22	A	G;T	m1A	0.648796	0.644257	0.62959	-
B. subtilis	cluster3	ggaggaatacccaagtctggctgaagggatcggtcttgaaaaccgacagggtgtcaaagcccgcgggggttcgaatccctcttcctccgccacca	SerTGA-1	1	3' D-stem	22	A	G	m1A	1	0.88	1	read depth < 10
B. subtilis	cluster34	ggaggaatacccaagtccggctgaagggatcggtcttgaaaaccgacaggggtgtcaaagcccgcgggggttcgaatccctcttcctccgccacca	SerTGA-2	1	3' D-stem	22	A	G	m1A	0.863487	0.831527	0.833516	-
B. subtilis	cluster21	ggaggggtagcgaagtggctaaacgcggcggactgtaaatccgctccctcagggttcggcagttcgaatctgcccccctccaccacca	TyrGTA	2	3' D-stem	22	A	G,T	m1A	0.49874	0.374331	0.296646	-
B. subtilis	cluster19	gcgcccgtagctcaattggatagagcgtttgactacggatcaaaaggttaggggttcgactcctctcgggcgcgccacca	ArgACG	4	AC-loop	34	A	G	I	0.994054	0.994894	0.990975	-

## Sheet: G. stearothermophilus
Species	Cluster ID	tRNA sequence	Anticodon	tRNA count	tRNA area	tRNA position	REF	ALT	Modification class	Misincoporation fcraction 40C°	Misincoporation fcraction 55C°	Misincoporation fcraction 70C°	Excluded
G. stearothermophilus	cluster26	ggcggcatagccaagtggtaaggcagaggtctgcaaaacctttacccccggttcgaatccgggtgccgcctccacca	CysGCA	1	3' D-stem	22	A	G	m1A	0.773256	0.765441	0.778037	-
G. stearothermophilus	cluster16	tgggccatagccaagcggtaaggcaacggactttgactccgtgatgcgctggttcgaatccagctggcccagccacca	GlnTTG-1	1	3' D-stem	22	A	G	m1A	0.787488	0.73396	0.810801	-
G. stearothermophilus	cluster18	tgggctatagccaagcggtaaggcaacggactttgactccgtgatgcgctggttcgaatccagctagcccagccacca	GlnTTG-2	2	3' D-stem	22	A	G	m1A	0.636997	0.635871	0.656304	-
G. stearothermophilus	cluster35	tggggtatagccaagcggtaaggcaacggactttgactccgtgatgcgttggttcgaatccagctaccccagccacca	GlnTTG-3	1	3' D-stem	22	A	G	m1A	0.652185	0.631818	0.645833	-
G. stearothermophilus	cluster31	ggcccgttggtcaagtggttaagacaccgccctttcacggcggtaacacgggttcgaatcccgtacgggtcaccacca	GluTTC	4	3' D-stem	22	A	G,T	m1A	0.751736	0.693482	0.710296	-
G. stearothermophilus	cluster10	gcggctatggcgaagtggttaacgcaccagattgtggctctggcatgcgtgggttcgattcccactagtcgccccacca	HisGTG-1	1	3' D-stem	22	A	G	m1A	0.76	0.444444	0.571429	read depth < 10
G. stearothermophilus	cluster29	gcgactatggcgaagtggttaacgcaccagattgtggctctggcatgcgtgggttcgattcccactagtcgccccacca	HisGTG-2	1	3' D-stem	22	A	G	m1A	0.748691	0.72069	0.72679	-
G. stearothermophilus	cluster12	gccgatgtggcggaattggcagacgcgcacgactcaaaatcgtgtggggtagccccccgtgtgggttcgactcccaccatcggcaccacca	LeuCAA	1	3' D-stem	22	A	G	m1A	0.899859	0.923544	0.854167	-
G. stearothermophilus	cluster34	gcgggtgtggcggaattggcagacgcgctagattcagggtctagtgccctttacgggcgtgggggttcgagtcccttcacccgcaccacca	LeuCAG	1	3' D-stem	22	A	G	m1A	0.799834	0.763101	0.826488	-
G. stearothermophilus	cluster27	gcggtcgtggcggaatggcagacgcgctaggttgagggcctagtgggggcaaccccgtggaggttcaagtcctctcgaccgcaccacca	LeuGAG	1	3' D-stem	22	A	G	m1A	0.846154	0.839335	0.851883	-
G. stearothermophilus	cluster42	gccggggtggcggaattggcagacgcacaggacttaaaatcctggggtaggtaactaccgtgccggttcgagtccggccctcggcaccacca	LeuTAA	1	3' D-stem	22	A	G	m1A	0.845133	0.894737	0.886364	-
G. stearothermophilus	cluster43	ggaggagtacccaagtctggctgaaggggtcggtttcgaaaaccgataggggtgtcacagcccgcgggggttcgaatccctcctcctccgccacca	SerCGA-1	1	3' D-stem	22	A	G	m1A	0.701245	0.736842	0.760905	-
G. stearothermophilus	cluster5	ggaggaatacccaagtctggctgaagggggcggtttcgaaaaccgctaggggtgtcacagcccgcgggggttcgaatccctcttcctccgccacca	SerCGA-2	1	3' D-stem	22	A	G	m1A	0.70979	0.769231	0.736318	-
G. stearothermophilus	cluster2	ggagaagtacccaagtggctgaaggggacggtttgctaaaccgttaggtcgcagttttgcggcgcgcgggttcaaatcccgccttctccgccacca	SerGCT-1	1	3' D-stem	22	A	G	m1A	0.681655	0.534005	0.620405	-
G. stearothermophilus	cluster40	ggagaagtacccaagtggctgaaggggacggtttgctaaaccgttaggtcgtgacttaacggcgcgcgggttcaaatcccgccttctccgccacca	SerGCT-2	1	3' D-stem	22	A	G	m1A	0.715847	0.619748	0.643577	-
G. stearothermophilus	cluster14	ggaggggtagcgaagtggctaaacgcggcggactgtaaatccgctccctttgggttcggcggttcgaatccgtccccctccaccacca	TyrGTA	2	3' D-stem	22	A	G	m1A	0.623223	0.579805	0.419689	-
G. stearothermophilus	cluster20	gcgctcgtagctcaattggatagagcatctgactacggatcagaaggttaggggttcgaatcctctcgagcgcgccacca	ArgACG	2	AC-loop	34	A	G	I	0.993385	0.994443	0.996636	-
Apparent false positive hits:
G. stearothermophilus	cluster14	ggaggggtagcgaagtggctaaacgcggcggactgtaaatccgctccctttgggttcggcggttcgaatccgtccccctccaccacca	TyrGTA	2	5' ACC-stem	3	A	T	-	-	x	-	x
G. stearothermophilus	cluster23	tccgcaatagctcagcggtagagcaaccggctgttaaccggtaggtcgtaggttcgaatcctacttgcggagccacca	AsnGTT	3	5' ACC-stem	7	A	G	-	x	x	x	x
G. stearothermophilus	cluster23	tccgcaatagctcagcggtagagcaaccggctgttaaccggtaggtcgtaggttcgaatcctacttgcggagccacca	AsnGTT	3	D-loop	16	C	T	-	x	x	x	x
G. stearothermophilus	cluster42	gccggggtggcggaattggcagacgcacaggacttaaaatcctggggtaggtaactaccgtgccggttcgagtccggccctcggcaccacca	LeuTAA	1	D-loop	16	T	C	-	-	x	-	x
G. stearothermophilus	cluster41	cgggaagtagctcagcttggcagagcacatggtttgggaccatggggtcgcaggttcaaatcctgtcttcccgaccacca	ProTGG	1	D-loop	20	C	T	-	x	x	x	x
G. stearothermophilus	cluster23	tccgcaatagctcagcggtagagcaaccggctgttaaccggtaggtcgtaggttcgaatcctacttgcggagccacca	AsnGTT	3	5' AC-stem	28	C	T	-	x	x	x	x
G. stearothermophilus	cluster23	tccgcaatagctcagcggtagagcaaccggctgttaaccggtaggtcgtaggttcgaatcctacttgcggagccacca	AsnGTT	3	3' AC-stem	42	G	A	-	x	x	x	x
G. stearothermophilus	cluster23	tccgcaatagctcagcggtagagcaaccggctgttaaccggtaggtcgtaggttcgaatcctacttgcggagccacca	AsnGTT	3	V-region	44	A	T	-	x	x	x	x
G. stearothermophilus	cluster43	ggaggagtacccaagtctggctgaaggggtcggtttcgaaaaccgataggggtgtcacagcccgcgggggttcgaatccctcctcctccgccacca	SerCGA	1	V-region	44	T	G	-	x	x	x	x
G. stearothermophilus	cluster23	tccgcaatagctcagcggtagagcaaccggctgttaaccggtaggtcgtaggttcgaatcctacttgcggagccacca	AsnGTT	3	5' T-stem	50	T	C	-	x	x	x	x
G. stearothermophilus	cluster1	gcggaagtagttcagcggtagaacaccaccttgccaaggtgggggtcgcgggttcgagtcccgtcttccgctccacca	GlyGCC	1	T-loop	60	T	C	-	-	x	x	x
G. stearothermophilus	cluster23	tccgcaatagctcagcggtagagcaaccggctgttaaccggtaggtcgtaggttcgaatcctacttgcggagccacca	AsnGTT	3	3' T-stem	64	A	G	-	x	x	x	x
G. stearothermophilus	cluster23	tccgcaatagctcagcggtagagcaaccggctgttaaccggtaggtcgtaggttcgaatcctacttgcggagccacca	AsnGTT	3	3' ACC-stem	66	T	C	-	x	x	x	x
G. stearothermophilus	cluster5	ggaggaatacccaagtctggctgaagggggcggtttcgaaaaccgctaggggtgtcacagcccgcgggggttcgaatccctcttcctccgccacca	SerCGA	1	after 3' ACC-stem	73	G	A	-	x	x	x	x
G. stearothermophilus	cluster12	gccgatgtggcggaattggcagacgcgcacgactcaaaatcgtgtggggtagccccccgtgtgggttcgactcccaccatcggcaccacca	LeuCAA	1	V-region	13e	G	C	-	x	x	x	x
G. stearothermophilus	cluster36	cgcggggtggagcagtctggtagctcgtcgggctcataacccgaaggtcgcaggttcaaatcctgcccccgcaaccacca	MetCAT	1	D-loop	17a	T	C	-	x	x	x	x
G. stearothermophilus	cluster27	gcggtcgtggcggaatggcagacgcgctaggttgagggcctagtgggggcaaccccgtggaggttcaagtcctctcgaccgcaccacca	LeuGAG	1	V-region	3e	A	G	-	x	x	x	x
