# Supplementary material for: Temperature-Dependent tRNA Modifications in Bacillales
Source: Int J Mol Sci. 2024 Aug 13;25(16):8823. doi: 10.3390/ijms25168823 (PMC11354880; doi:10.3390/ijms25168823)
Supplement: Supplementary file 1 [file ijms-25-08823-s001.zip › Supplementary Table S4.xlsx]

## Sheet: Legend
Supplemental Table 4: RT-stop sites in the CMCT-treated RNA seq data. Overview of all strongly enriched RT-stop sites found in the CMCT-treated RNA seq data for each tRNA position investigated across different bacteria and growth temperatures. The RT-stop sites are categorized based on pseudouridine Ψ modifications, as well as type I (Us) and type II (As, Gs, and Gs) false positives. The signific…

## Sheet: P. halocryophilus
Species	Temperature	Cluster ID	tRNA sequence	Anticodon	tRNA position	tRNA area	REF	adj. P value	Fold change	# RTs	% RTs	Modification	Treatment
P. halocryophilus	10	cluster5	aggggcatagtttaacggtagaacagaggtctccaacacctccgatgtgggttcgattcctactgcccctgccacca	TrpCCA	31	5' AC-stem	T	0	2.31453	355	13.878	Ψ	CMCT
P. halocryophilus	20	cluster5	aggggcatagtttaacggtagaacagaggtctccaacacctccgatgtgggttcgattcctactgcccctgccacca	TrpCCA	31	5' AC-stem	T	0	2.37562	446	13.4297	Ψ	CMCT
P. halocryophilus	30	cluster5	aggggcatagtttaacggtagaacagaggtctccaacacctccgatgtgggttcgattcctactgcccctgccacca	TrpCCA	31	5' AC-stem	T	0	2.47853	1295	16.1331	Ψ	CMCT
P. halocryophilus	30	cluster18	cgggaagtagctcagcttggtagagcacttggtttgggaccaaggggtcgcaggttcgaatcctgtcttcccgaccacca	ProTGG	32	AC-loop	T	0.00012701	1.18758	224	5.46608	Ψ	CMCT
P. halocryophilus	10	cluster25	gccctcgtagtgtaatggatcacacgtaagattccggttcttgaaatggaggttcgattccttccgagggcaccacca	ArgCCG	38	AC-loop	T	1.28941096483109e-11	2.91105	99	8.63874	Ψ	CMCT
P. halocryophilus	10	cluster6	gcggtcgtggcgaagtggttaacgcaccggattgtgattccggcactcgggggttcaattcccctcgtccgccccacca	HisGTG	38	AC-loop	T	0	2.55758	551	8.05556	Ψ	CMCT
P. halocryophilus	20	cluster25	gccctcgtagtgtaatggatcacacgtaagattccggttcttgaaatggaggttcgattccttccgagggcaccacca	ArgCCG	38	AC-loop	T	9.19220852107583e-10	2.44856	98	7.01001	Ψ	CMCT
P. halocryophilus	20	cluster6	gcggtcgtggcgaagtggttaacgcaccggattgtgattccggcactcgggggttcaattcccctcgtccgccccacca	HisGTG	38	AC-loop	T	0	1.95301	882	9.51559	Ψ	CMCT
P. halocryophilus	30	cluster25	gccctcgtagtgtaatggatcacacgtaagattccggttcttgaaatggaggttcgattccttccgagggcaccacca	ArgCCG	38	AC-loop	T	3.57647386582433e-13	2.62547	234	8.5277	Ψ	CMCT
P. halocryophilus	30	cluster6	gcggtcgtggcgaagtggttaacgcaccggattgtgattccggcactcgggggttcaattcccctcgtccgccccacca	HisGTG	38	AC-loop	T	0	2.12565	1598	8.75808	Ψ	CMCT
P. halocryophilus	10	cluster10	gggtcagtagctcagtcggtagagcattagattgaagctctaagtgtcggcggttcgattccgtcctgacccaccacca	PheGAA	39	3' AC-stem	T	0	3.12851	2261	16.7531	Ψ	CMCT
P. halocryophilus	10	cluster11	gcgcccgtagctcaattggatagagtacttgactacgaatcaagcggttagaggttcgagtcctctcgggcgcaccacca	ArgACG	39	3' AC-stem	T	0	2.10612	732	10.0055	Ψ	CMCT
P. halocryophilus	10	cluster16	gagccattagctcagctggtagagcatctgacttttaatcagagggtcgaaggttcgaatccttcatggctcaccacca	LysTTT	39	3' AC-stem	T	0	1.29378	1753	7.18649	Ψ	CMCT
P. halocryophilus	10	cluster17	gccggagtagctcagttggtagagcaactgacttgtaatcagtaggtcgagggttcgactcctttctccggcaccacca	ThrTGT-1	39	3' AC-stem	T	0	3.35438	1900	17.8857	Ψ	CMCT
P. halocryophilus	10	cluster19	gcgggtgtggcggaactggcagacgcactagacttaggatctagcgccttcgggcgtgggggttcgactcccttcacccgcaccacca	LeuTAG	39	3' AC-stem	T	0	2.78876	478	23.1589	Ψ	CMCT
P. halocryophilus	10	cluster20	gccggggtggcggaactggcagacgcacaggacttaaaatcctgcggtaggtgactaccgtaccggttcgattccggtcctcggcaccacca	LeuTAA	39	3' AC-stem	T	0	5.47445	1331	12.3332	Ψ	CMCT
P. halocryophilus	10	cluster24	tccgaagtagctcagtggtagagcaccgcactgttaatgcgatggtcgtaggttcgagtcctaccttcggagccacca	AsnGTT	39	3' AC-stem	T	0	1.57364	700	6.01736	Ψ	CMCT
P. halocryophilus	10	cluster28	gccggagtagctcaactggtagagcaactgacttgtaatcagtaggttgagggttcaagtcctttctccggcaccacca	ThrTGT-2	39	3' AC-stem	T	0	3.63394	723	14.609	Ψ	CMCT
P. halocryophilus	10	cluster6	gcggtcgtggcgaagtggttaacgcaccggattgtgattccggcactcgggggttcaattcccctcgtccgccccacca	HisGTG	39	3' AC-stem	T	2.22046875139699e-08	1.46829	231	3.26686	Ψ	CMCT
P. halocryophilus	10	cluster7	gccggcgtggcggaattggcagacgcgcgggactcaaaatcccgttccttcaccggagtgtcggttcgaccccgaccgccggtaccacca	LeuCAA	39	3' AC-stem	T	0	3.82084	543	12.9563	Ψ	CMCT
P. halocryophilus	10	cluster8	ggtggggtagcgaagtggctaaacgcggcggactgtaaatccgctccttcgggttcggcagttcgaatctgccccccaccaccacca	TyrGTA	39	3' AC-stem	T	0	2.76794	273	4.99908	Ψ	CMCT
P. halocryophilus	20	cluster10	gggtcagtagctcagtcggtagagcattagattgaagctctaagtgtcggcggttcgattccgtcctgacccaccacca	PheGAA	39	3' AC-stem	T	0	2.80028	2794	17.2778	Ψ	CMCT
P. halocryophilus	20	cluster11	gcgcccgtagctcaattggatagagtacttgactacgaatcaagcggttagaggttcgagtcctctcgggcgcaccacca	ArgACG	39	3' AC-stem	T	0	1.86443	833	9.49504	Ψ	CMCT
P. halocryophilus	20	cluster16	gagccattagctcagctggtagagcatctgacttttaatcagagggtcgaaggttcgaatccttcatggctcaccacca	LysTTT	39	3' AC-stem	T	0	1.08625	1658	7.50464	Ψ	CMCT
P. halocryophilus	20	cluster17	gccggagtagctcagttggtagagcaactgacttgtaatcagtaggtcgagggttcgactcctttctccggcaccacca	ThrTGT-1	39	3' AC-stem	T	0	3.11643	1898	16.6112	Ψ	CMCT
P. halocryophilus	20	cluster19	gcgggtgtggcggaactggcagacgcactagacttaggatctagcgccttcgggcgtgggggttcgactcccttcacccgcaccacca	LeuTAG	39	3' AC-stem	T	0	2.5718	521	27.2775	Ψ	CMCT
P. halocryophilus	20	cluster20	gccggggtggcggaactggcagacgcacaggacttaaaatcctgcggtaggtgactaccgtaccggttcgattccggtcctcggcaccacca	LeuTAA	39	3' AC-stem	T	0	5.42577	1503	13.7486	Ψ	CMCT
P. halocryophilus	20	cluster24	tccgaagtagctcagtggtagagcaccgcactgttaatgcgatggtcgtaggttcgagtcctaccttcggagccacca	AsnGTT	39	3' AC-stem	T	0	1.16011	904	6.56166	Ψ	CMCT
P. halocryophilus	20	cluster28	gccggagtagctcaactggtagagcaactgacttgtaatcagtaggttgagggttcaagtcctttctccggcaccacca	ThrTGT-2	39	3' AC-stem	T	0	3.20191	859	13.7308	Ψ	CMCT
P. halocryophilus	20	cluster6	gcggtcgtggcgaagtggttaacgcaccggattgtgattccggcactcgggggttcaattcccctcgtccgccccacca	HisGTG	39	3' AC-stem	T	4.49697684218747e-10	1.32488	448	4.61048	Ψ	CMCT
P. halocryophilus	20	cluster7	gccggcgtggcggaattggcagacgcgcgggactcaaaatcccgttccttcaccggagtgtcggttcgaccccgaccgccggtaccacca	LeuCAA	39	3' AC-stem	T	0	3.52565	603	10.2151	Ψ	CMCT
P. halocryophilus	20	cluster8	ggtggggtagcgaagtggctaaacgcggcggactgtaaatccgctccttcgggttcggcagttcgaatctgccccccaccaccacca	TyrGTA	39	3' AC-stem	T	0	2.51917	347	5.87041	Ψ	CMCT
P. halocryophilus	30	cluster10	gggtcagtagctcagtcggtagagcattagattgaagctctaagtgtcggcggttcgattccgtcctgacccaccacca	PheGAA	39	3' AC-stem	T	0	3.09822	5361	20.3423	Ψ	CMCT
P. halocryophilus	30	cluster11	gcgcccgtagctcaattggatagagtacttgactacgaatcaagcggttagaggttcgagtcctctcgggcgcaccacca	ArgACG	39	3' AC-stem	T	0	1.91991	1010	10.645	Ψ	CMCT
P. halocryophilus	30	cluster16	gagccattagctcagctggtagagcatctgacttttaatcagagggtcgaaggttcgaatccttcatggctcaccacca	LysTTT	39	3' AC-stem	T	0	1.06588	1493	7.92547	Ψ	CMCT
P. halocryophilus	30	cluster17	gccggagtagctcagttggtagagcaactgacttgtaatcagtaggtcgagggttcgactcctttctccggcaccacca	ThrTGT-1	39	3' AC-stem	T	0	3.13155	2965	16.9885	Ψ	CMCT
P. halocryophilus	30	cluster19	gcgggtgtggcggaactggcagacgcactagacttaggatctagcgccttcgggcgtgggggttcgactcccttcacccgcaccacca	LeuTAG	39	3' AC-stem	T	0	2.71035	749	28.5769	Ψ	CMCT
P. halocryophilus	30	cluster20	gccggggtggcggaactggcagacgcacaggacttaaaatcctgcggtaggtgactaccgtaccggttcgattccggtcctcggcaccacca	LeuTAA	39	3' AC-stem	T	0	5.1787	1787	13.0552	Ψ	CMCT
P. halocryophilus	30	cluster24	tccgaagtagctcagtggtagagcaccgcactgttaatgcgatggtcgtaggttcgagtcctaccttcggagccacca	AsnGTT	39	3' AC-stem	T	0	1.23335	1733	6.6659	Ψ	CMCT
P. halocryophilus	30	cluster28	gccggagtagctcaactggtagagcaactgacttgtaatcagtaggttgagggttcaagtcctttctccggcaccacca	ThrTGT-2	39	3' AC-stem	T	0	3.37905	986	13.9089	Ψ	CMCT
P. halocryophilus	30	cluster6	gcggtcgtggcgaagtggttaacgcaccggattgtgattccggcactcgggggttcaattcccctcgtccgccccacca	HisGTG	39	3' AC-stem	T	5.11886075607416e-08	1.06271	690	3.64385	Ψ	CMCT
P. halocryophilus	30	cluster7	gccggcgtggcggaattggcagacgcgcgggactcaaaatcccgttccttcaccggagtgtcggttcgaccccgaccgccggtaccacca	LeuCAA	39	3' AC-stem	T	0	3.87935	1077	10.7453	Ψ	CMCT
P. halocryophilus	30	cluster8	ggtggggtagcgaagtggctaaacgcggcggactgtaaatccgctccttcgggttcggcagttcgaatctgccccccaccaccacca	TyrGTA	39	3' AC-stem	T	0	2.85688	621	5.05495	Ψ	CMCT
P. halocryophilus	10	cluster10	gggtcagtagctcagtcggtagagcattagattgaagctctaagtgtcggcggttcgattccgtcctgacccaccacca	PheGAA	55	T-loop	T	3.38348550902754e-13	1.05099	802	3.15425	Ψ	CMCT
P. halocryophilus	10	cluster11	gcgcccgtagctcaattggatagagtacttgactacgaatcaagcggttagaggttcgagtcctctcgggcgcaccacca	ArgACG	55	T-loop	T	9.45338417007559e-15	1.08491	801	3.28953	Ψ	CMCT
P. halocryophilus	10	cluster12	ggaggaatacccaagtttggctgaagggatcggtcttgaaaaccgacaggggagtcaaatcccgcgggggttcgaatccctcttcctcctccacca	SerTGA	55	T-loop	T	0	2.50453	375	9.00144	Ψ	CMCT
P. halocryophilus	10	cluster14	ggccccttggtcaagcggttaagacaccgccctttcacggcggtaacacgggttcgaatcccgtaggggtcaccacca	GluTTC	55	T-loop	T	0	1.68394	1126	5.14555	Ψ	CMCT
P. halocryophilus	10	cluster17	gccggagtagctcagttggtagagcaactgacttgtaatcagtaggtcgagggttcgactcctttctccggcaccacca	ThrTGT-1	55	T-loop	T	0	2.99626	2043	9.67055	Ψ	CMCT
P. halocryophilus	10	cluster18	cgggaagtagctcagcttggtagagcacttggtttgggaccaaggggtcgcaggttcgaatcctgtcttcccgaccacca	ProTGG	55	T-loop	T	0	1.89473	1374	3.71713	Ψ	CMCT
P. halocryophilus	10	cluster19	gcgggtgtggcggaactggcagacgcactagacttaggatctagcgccttcgggcgtgggggttcgactcccttcacccgcaccacca	LeuTAG	55	T-loop	T	0	2.79494	1041	7.46237	Ψ	CMCT
P. halocryophilus	10	cluster20	gccggggtggcggaactggcagacgcacaggacttaaaatcctgcggtaggtgactaccgtaccggttcgattccggtcctcggcaccacca	LeuTAA	55	T-loop	T	0	3.21272	4391	23.1727	Ψ	CMCT
P. halocryophilus	10	cluster21	gcggaagtagttcagtggtagaacgccaccttgccaaggtggaggtcgcgagttcgaacctcgtcttccgctccacca	GlyGCC	55	T-loop	T	5.35944454434616e-12	1.18997	484	3.45566	Ψ	CMCT
P. halocryophilus	10	cluster22	cgcggggtggagcagttcggtagctcgttgggctcataacccaaaggtcgcaggttcaaatcctgcccccgcaaccacca	MetCAT-3	55	T-loop	T	0	2.31207	2086	3.48311	Ψ	CMCT
P. halocryophilus	10	cluster23	ggggaagtactcaagtggctgaagaggcgcccctgctaagggtgtaggtcgggcaaccggcgcgagggttcaaatccctccttctccgccacca	SerGCT	55	T-loop	T	0	2.78823	92	4.88064	Ψ	CMCT
P. halocryophilus	10	cluster24	tccgaagtagctcagtggtagagcaccgcactgttaatgcgatggtcgtaggttcgagtcctaccttcggagccacca	AsnGTT	55	T-loop	T	0	1.35782	868	3.20935	Ψ	CMCT
P. halocryophilus	10	cluster25	gccctcgtagtgtaatggatcacacgtaagattccggttcttgaaatggaggttcgattccttccgagggcaccacca	ArgCCG	55	T-loop	T	0	2.77741	226	12.6398	Ψ	CMCT
P. halocryophilus	10	cluster28	gccggagtagctcaactggtagagcaactgacttgtaatcagtaggttgagggttcaagtcctttctccggcaccacca	ThrTGT-2	55	T-loop	T	0	3.48979	854	6.50716	Ψ	CMCT
P. halocryophilus	10	cluster29	gcggtcgtggcggaatggcagacgcgctaggttgagggcctagtgggagaaatcccgtggaagttcgactcttctcggccgcaccacca	LeuGAG	55	T-loop	T	0.00112401	1.52465	57	5.99369	Ψ	CMCT
P. halocryophilus	10	cluster3	ggagagctgtccgagtggccgaaggagcatgattggaaatcatgtaggcgggcaaccgtctcaagggttcgaatcccttgctctccgccacca	SerGGA	55	T-loop	T	0.000699097	1.63163	57	7.89474	Ψ	CMCT
P. halocryophilus	10	cluster31	gcgggtgtagtttagtggtaaaacctcagccttccaagctgatgatgggggttcgattccccccacccgctccacca	GlyTCC-1	55	T-loop	T	0	2.10014	1647	11.6404	Ψ	CMCT
P. halocryophilus	10	cluster34	tggggtatagccaagcggtaaggcaacgggttttgatcccgtcatgccctggttcgaatccaggtaccccagccacca	GlnTTG	55	T-loop	T	0	1.49104	815	4.12408	Ψ	CMCT
P. halocryophilus	10	cluster35	gcgggtgtagtttagtggtaaaacctcagccttccaagctgatgatgagggttcgattcccttcacccgctccacca	GlyTCC-2	55	T-loop	T	0	2.54943	1113	9.83042	Ψ	CMCT
P. halocryophilus	10	cluster4	ggacctttagctcagttggttagagcagacggctcataaccgtccggtcgcaggttcgagtcctgcaaggtccaccacca	MetCAT-1	55	T-loop	T	6.05706518080408e-10	1.18948	474	3.41032	Ψ	CMCT
P. halocryophilus	10	cluster5	aggggcatagtttaacggtagaacagaggtctccaacacctccgatgtgggttcgattcctactgcccctgccacca	TrpCCA	55	T-loop	T	0	2.47629	984	13.3135	Ψ	CMCT
P. halocryophilus	10	cluster6	gcggtcgtggcgaagtggttaacgcaccggattgtgattccggcactcgggggttcaattcccctcgtccgccccacca	HisGTG	55	T-loop	T	0	3.07794	843	8.05619	Ψ	CMCT
P. halocryophilus	10	cluster7	gccggcgtggcggaattggcagacgcgcgggactcaaaatcccgttccttcaccggagtgtcggttcgaccccgaccgccggtaccacca	LeuCAA	55	T-loop	T	0	2.68483	2044	17.7092	Ψ	CMCT
P. halocryophilus	10	cluster8	ggtggggtagcgaagtggctaaacgcggcggactgtaaatccgctccttcgggttcggcagttcgaatctgccccccaccaccacca	TyrGTA	55	T-loop	T	0	1.40882	574	4.99478	Ψ	CMCT
P. halocryophilus	20	cluster11	gcgcccgtagctcaattggatagagtacttgactacgaatcaagcggttagaggttcgagtcctctcgggcgcaccacca	ArgACG	55	T-loop	T	0	1.1078	1406	5.16684	Ψ	CMCT
P. halocryophilus	20	cluster12	ggaggaatacccaagtttggctgaagggatcggtcttgaaaaccgacaggggagtcaaatcccgcgggggttcgaatccctcttcctcctccacca	SerTGA	55	T-loop	T	0	2.14566	308	8.27512	Ψ	CMCT
P. halocryophilus	20	cluster14	ggccccttggtcaagcggttaagacaccgccctttcacggcggtaacacgggttcgaatcccgtaggggtcaccacca	GluTTC	55	T-loop	T	0	1.81806	1462	6.58173	Ψ	CMCT
P. halocryophilus	20	cluster17	gccggagtagctcagttggtagagcaactgacttgtaatcagtaggtcgagggttcgactcctttctccggcaccacca	ThrTGT-1	55	T-loop	T	0	2.74318	2173	9.23031	Ψ	CMCT
P. halocryophilus	20	cluster18	cgggaagtagctcagcttggtagagcacttggtttgggaccaaggggtcgcaggttcgaatcctgtcttcccgaccacca	ProTGG	55	T-loop	T	0	1.20089	851	3.88177	Ψ	CMCT
P. halocryophilus	20	cluster19	gcgggtgtggcggaactggcagacgcactagacttaggatctagcgccttcgggcgtgggggttcgactcccttcacccgcaccacca	LeuTAG	55	T-loop	T	0	2.44705	869	7.01033	Ψ	CMCT
P. halocryophilus	20	cluster20	gccggggtggcggaactggcagacgcacaggacttaaaatcctgcggtaggtgactaccgtaccggttcgattccggtcctcggcaccacca	LeuTAA	55	T-loop	T	0	2.39045	4871	23.5132	Ψ	CMCT
P. halocryophilus	20	cluster22	cgcggggtggagcagttcggtagctcgttgggctcataacccaaaggtcgcaggttcaaatcctgcccccgcaaccacca	MetCAT-3	55	T-loop	T	0	2.33569	2377	3.86932	Ψ	CMCT
P. halocryophilus	20	cluster23	ggggaagtactcaagtggctgaagaggcgcccctgctaagggtgtaggtcgggcaaccggcgcgagggttcaaatccctccttctccgccacca	SerGCT	55	T-loop	T	2.8734275233866e-06	2.27164	62	3.76442	Ψ	CMCT
P. halocryophilus	20	cluster24	tccgaagtagctcagtggtagagcaccgcactgttaatgcgatggtcgtaggttcgagtcctaccttcggagccacca	AsnGTT	55	T-loop	T	0	1.11608	1211	3.48489	Ψ	CMCT
P. halocryophilus	20	cluster25	gccctcgtagtgtaatggatcacacgtaagattccggttcttgaaatggaggttcgattccttccgagggcaccacca	ArgCCG	55	T-loop	T	0	2.28764	301	12.9518	Ψ	CMCT
P. halocryophilus	20	cluster28	gccggagtagctcaactggtagagcaactgacttgtaatcagtaggttgagggttcaagtcctttctccggcaccacca	ThrTGT-2	55	T-loop	T	0	3.46368	1374	8.35258	Ψ	CMCT
P. halocryophilus	20	cluster29	gcggtcgtggcggaatggcagacgcgctaggttgagggcctagtgggagaaatcccgtggaagttcgactcttctcggccgcaccacca	LeuGAG	55	T-loop	T	0.000686843	1.39655	114	9.81912	Ψ	CMCT
P. halocryophilus	20	cluster31	gcgggtgtagtttagtggtaaaacctcagccttccaagctgatgatgggggttcgattccccccacccgctccacca	GlyTCC-1	55	T-loop	T	0	1.91308	1328	9.58084	Ψ	CMCT
P. halocryophilus	20	cluster34	tggggtatagccaagcggtaaggcaacgggttttgatcccgtcatgccctggttcgaatccaggtaccccagccacca	GlnTTG	55	T-loop	T	0	1.09776	977	4.0973	Ψ	CMCT
P. halocryophilus	20	cluster35	gcgggtgtagtttagtggtaaaacctcagccttccaagctgatgatgagggttcgattcccttcacccgctccacca	GlyTCC-2	55	T-loop	T	0	2.37128	1011	8.66844	Ψ	CMCT
P. halocryophilus	20	cluster4	ggacctttagctcagttggttagagcagacggctcataaccgtccggtcgcaggttcgagtcctgcaaggtccaccacca	MetCAT-1	55	T-loop	T	0	1.17674	968	5.3012	Ψ	CMCT
P. halocryophilus	20	cluster5	aggggcatagtttaacggtagaacagaggtctccaacacctccgatgtgggttcgattcctactgcccctgccacca	TrpCCA	55	T-loop	T	0	2.35876	1199	12.8126	Ψ	CMCT
P. halocryophilus	20	cluster6	gcggtcgtggcgaagtggttaacgcaccggattgtgattccggcactcgggggttcaattcccctcgtccgccccacca	HisGTG	55	T-loop	T	0	3.07831	1078	7.56544	Ψ	CMCT
P. halocryophilus	20	cluster7	gccggcgtggcggaattggcagacgcgcgggactcaaaatcccgttccttcaccggagtgtcggttcgaccccgaccgccggtaccacca	LeuCAA	55	T-loop	T	0	1.99537	2092	15.219	Ψ	CMCT
P. halocryophilus	30	cluster12	ggaggaatacccaagtttggctgaagggatcggtcttgaaaaccgacaggggagtcaaatcccgcgggggttcgaatccctcttcctcctccacca	SerTGA	55	T-loop	T	0	2.57249	875	13.15	Ψ	CMCT
P. halocryophilus	30	cluster14	ggccccttggtcaagcggttaagacaccgccctttcacggcggtaacacgggttcgaatcccgtaggggtcaccacca	GluTTC	55	T-loop	T	0	1.44801	1925	6.40919	Ψ	CMCT
P. halocryophilus	30	cluster17	gccggagtagctcagttggtagagcaactgacttgtaatcagtaggtcgagggttcgactcctttctccggcaccacca	ThrTGT-1	55	T-loop	T	0	3.06209	3602	11.1926	Ψ	CMCT
P. halocryophilus	30	cluster18	cgggaagtagctcagcttggtagagcacttggtttgggaccaaggggtcgcaggttcgaatcctgtcttcccgaccacca	ProTGG	55	T-loop	T	0	1.47385	1856	4.63097	Ψ	CMCT
P. halocryophilus	30	cluster19	gcgggtgtggcggaactggcagacgcactagacttaggatctagcgccttcgggcgtgggggttcgactcccttcacccgcaccacca	LeuTAG	55	T-loop	T	0	2.89849	1839	10.5574	Ψ	CMCT
P. halocryophilus	30	cluster20	gccggggtggcggaactggcagacgcacaggacttaaaatcctgcggtaggtgactaccgtaccggttcgattccggtcctcggcaccacca	LeuTAA	55	T-loop	T	0	2.59375	5985	24.9489	Ψ	CMCT
P. halocryophilus	30	cluster21	gcggaagtagttcagtggtagaacgccaccttgccaaggtggaggtcgcgagttcgaacctcgtcttccgctccacca	GlyGCC	55	T-loop	T	0	1.01289	1882	4.52078	Ψ	CMCT
P. halocryophilus	30	cluster22	cgcggggtggagcagttcggtagctcgttgggctcataacccaaaggtcgcaggttcaaatcctgcccccgcaaccacca	MetCAT-3	55	T-loop	T	0	2.06985	2660	5.16214	Ψ	CMCT
P. halocryophilus	30	cluster23	ggggaagtactcaagtggctgaagaggcgcccctgctaagggtgtaggtcgggcaaccggcgcgagggttcaaatccctccttctccgccacca	SerGCT	55	T-loop	T	1.45115173063078e-05	2.12361	83	7.16753	Ψ	CMCT
P. halocryophilus	30	cluster24	tccgaagtagctcagtggtagagcaccgcactgttaatgcgatggtcgtaggttcgagtcctaccttcggagccacca	AsnGTT	55	T-loop	T	0	1.20253	2441	4.34172	Ψ	CMCT
P. halocryophilus	30	cluster25	gccctcgtagtgtaatggatcacacgtaagattccggttcttgaaatggaggttcgattccttccgagggcaccacca	ArgCCG	55	T-loop	T	0	2.66828	495	12.6276	Ψ	CMCT
P. halocryophilus	30	cluster28	gccggagtagctcaactggtagagcaactgacttgtaatcagtaggttgagggttcaagtcctttctccggcaccacca	ThrTGT-2	55	T-loop	T	0	3.33427	1390	8.38258	Ψ	CMCT
P. halocryophilus	30	cluster29	gcggtcgtggcggaatggcagacgcgctaggttgagggcctagtgggagaaatcccgtggaagttcgactcttctcggccgcaccacca	LeuGAG	55	T-loop	T	3.12363324981221e-07	1.5083	239	9.39096	Ψ	CMCT
P. halocryophilus	30	cluster3	ggagagctgtccgagtggccgaaggagcatgattggaaatcatgtaggcgggcaaccgtctcaagggttcgaatcccttgctctccgccacca	SerGGA	55	T-loop	T	0.000685563	1.67927	101	11.4903	Ψ	CMCT
P. halocryophilus	30	cluster31	gcgggtgtagtttagtggtaaaacctcagccttccaagctgatgatgggggttcgattccccccacccgctccacca	GlyTCC-1	55	T-loop	T	0	1.91151	1513	14.9846	Ψ	CMCT
P. halocryophilus	30	cluster34	tggggtatagccaagcggtaaggcaacgggttttgatcccgtcatgccctggttcgaatccaggtaccccagccacca	GlnTTG	55	T-loop	T	6.55046919890153e-10	1.00518	884	5.38762	Ψ	CMCT
P. halocryophilus	30	cluster35	gcgggtgtagtttagtggtaaaacctcagccttccaagctgatgatgagggttcgattcccttcacccgctccacca	GlyTCC-2	55	T-loop	T	0	2.51934	1258	12.7007	Ψ	CMCT
P. halocryophilus	30	cluster5	aggggcatagtttaacggtagaacagaggtctccaacacctccgatgtgggttcgattcctactgcccctgccacca	TrpCCA	55	T-loop	T	0	2.50404	3607	16.8986	Ψ	CMCT
P. halocryophilus	30	cluster6	gcggtcgtggcgaagtggttaacgcaccggattgtgattccggcactcgggggttcaattcccctcgtccgccccacca	HisGTG	55	T-loop	T	0	3.14944	3398	12.1076	Ψ	CMCT
P. halocryophilus	30	cluster7	gccggcgtggcggaattggcagacgcgcgggactcaaaatcccgttccttcaccggagtgtcggttcgaccccgaccgccggtaccacca	LeuCAA	55	T-loop	T	0	2.35444	3948	17.4074	Ψ	CMCT
P. halocryophilus	30	cluster8	ggtggggtagcgaagtggctaaacgcggcggactgtaaatccgctccttcgggttcggcagttcgaatctgccccccaccaccacca	TyrGTA	55	T-loop	T	0	1.1842	1631	6.63278	Ψ	CMCT
P. halocryophilus	20	cluster12	ggaggaatacccaagtttggctgaagggatcggtcttgaaaaccgacaggggagtcaaatcccgcgggggttcgaatccctcttcctcctccacca	SerTGA	60	T-loop	T	0.000248915	1.7079	94	2.26016	Ψ	CMCT
P. halocryophilus	20	cluster16	gagccattagctcagctggtagagcatctgacttttaatcagagggtcgaaggttcgaatccttcatggctcaccacca	LysTTT	60	T-loop	T	0	3.32994	1367	2.01047	Ψ	CMCT
P. halocryophilus	20	cluster22	cgcggggtggagcagttcggtagctcgttgggctcataacccaaaggtcgcaggttcaaatcctgcccccgcaaccacca	MetCAT-3	60	T-loop	T	0	3.10998	1813	2.64876	Ψ	CMCT
P. halocryophilus	20	cluster34	tggggtatagccaagcggtaaggcaacgggttttgatcccgtcatgccctggttcgaatccaggtaccccagccacca	GlnTTG	60	T-loop	T	0	3.01351	548	2.06	Ψ	CMCT
P. halocryophilus	20	cluster8	ggtggggtagcgaagtggctaaacgcggcggactgtaaatccgctccttcgggttcggcagttcgaatctgccccccaccaccacca	TyrGTA	60	T-loop	T	0	3.04407	364	2.44001	Ψ	CMCT
P. halocryophilus	30	cluster12	ggaggaatacccaagtttggctgaagggatcggtcttgaaaaccgacaggggagtcaaatcccgcgggggttcgaatccctcttcctcctccacca	SerTGA	60	T-loop	T	4.00775341140277e-11	1.74776	226	3.02827	Ψ	CMCT
P. halocryophilus	30	cluster15	gtctcagtagctcagctggatagagcaacgcccttctaaggcgtcggtcgggggttcgaatccctcctgggacaccacca	ArgTCT	60	T-loop	T	0	2.99039	337	2.87936	Ψ	CMCT
P. halocryophilus	30	cluster16	gagccattagctcagctggtagagcatctgacttttaatcagagggtcgaaggttcgaatccttcatggctcaccacca	LysTTT	60	T-loop	T	0	4.04698	1650	3.18915	Ψ	CMCT
P. halocryophilus	30	cluster18	cgggaagtagctcagcttggtagagcacttggtttgggaccaaggggtcgcaggttcgaatcctgtcttcccgaccacca	ProTGG	60	T-loop	T	0	3.76948	874	2.05155	Ψ	CMCT
P. halocryophilus	30	cluster2	gcttccatagctcagcaggtagagtgcttccatggtaaggaagaggtcaccggttcgaatccggttggaagctccacca	ThrGGT	60	T-loop	T	1.22680577227838e-06	2.66194	82	2.48334	Ψ	CMCT
P. halocryophilus	30	cluster22	cgcggggtggagcagttcggtagctcgttgggctcataacccaaaggtcgcaggttcaaatcctgcccccgcaaccacca	MetCAT-3	60	T-loop	T	0	3.77658	3514	5.79046	Ψ	CMCT
P. halocryophilus	30	cluster23	ggggaagtactcaagtggctgaagaggcgcccctgctaagggtgtaggtcgggcaaccggcgcgagggttcaaatccctccttctccgccacca	SerGCT	60	T-loop	T	0.000685563	1.67669	64	4.57143	Ψ	CMCT
P. halocryophilus	30	cluster3	ggagagctgtccgagtggccgaaggagcatgattggaaatcatgtaggcgggcaaccgtctcaagggttcgaatcccttgctctccgccacca	SerGGA	60	T-loop	T	0.0099315	1.52707	76	7.32177	Ψ	CMCT
P. halocryophilus	30	cluster34	tggggtatagccaagcggtaaggcaacgggttttgatcccgtcatgccctggttcgaatccaggtaccccagccacca	GlnTTG	60	T-loop	T	0	3.6615	677	3.6242	Ψ	CMCT
P. halocryophilus	30	cluster35	gcgggtgtagtttagtggtaaaacctcagccttccaagctgatgatgagggttcgattcccttcacccgctccacca	GlyTCC-2	60	T-loop	T	1.60283853886281e-15	2.55981	236	2.12307	Ψ	CMCT
P. halocryophilus	30	cluster4	ggacctttagctcagttggttagagcagacggctcataaccgtccggtcgcaggttcgagtcctgcaaggtccaccacca	MetCAT-1	60	T-loop	T	0	4.10392	329	2.19538	Ψ	CMCT
P. halocryophilus	30	cluster5	aggggcatagtttaacggtagaacagaggtctccaacacctccgatgtgggttcgattcctactgcccctgccacca	TrpCCA	60	T-loop	T	0	3.11034	571	2.33901	Ψ	CMCT
P. halocryophilus	30	cluster8	ggtggggtagcgaagtggctaaacgcggcggactgtaaatccgctccttcgggttcggcagttcgaatctgccccccaccaccacca	TyrGTA	60	T-loop	T	0	3.6171	1242	4.43698	Ψ	CMCT
P. halocryophilus	30	cluster18	cgggaagtagctcagcttggtagagcacttggtttgggaccaaggggtcgcaggttcgaatcctgtcttcccgaccacca	ProTGG	30	5' AC-stem	G	0.000454887	1.21566	219	6.74054	FP type II	CMCT
P. halocryophilus	10	cluster18	cgggaagtagctcagcttggtagagcacttggtttgggaccaaggggtcgcaggttcgaatcctgtcttcccgaccacca	ProTGG	31	5' AC-stem	G	2.49626338118721e-08	1.08741	574	19.4576	FP type II	CMCT
P. halocryophilus	20	cluster18	cgggaagtagctcagcttggtagagcacttggtttgggaccaaggggtcgcaggttcgaatcctgtcttcccgaccacca	ProTGG	31	5' AC-stem	G	1.59131327578213e-06	1.20085	315	17.6471	FP type II	CMCT
P. halocryophilus	30	cluster18	cgggaagtagctcagcttggtagagcacttggtttgggaccaaggggtcgcaggttcgaatcctgtcttcccgaccacca	ProTGG	31	5' AC-stem	G	0	1.80592	625	16.1332	FP type II	CMCT
P. halocryophilus	10	cluster16	gagccattagctcagctggtagagcatctgacttttaatcagagggtcgaaggttcgaatccttcatggctcaccacca	LysTTT	38	AC-loop	A	0	2.3704	2936	12.9682	FP type II	CMCT
P. halocryophilus	10	cluster17	gccggagtagctcagttggtagagcaactgacttgtaatcagtaggtcgagggttcgactcctttctccggcaccacca	ThrTGT-1	38	AC-loop	A	0	1.95449	540	6.19053	FP type II	CMCT
P. halocryophilus	10	cluster19	gcgggtgtggcggaactggcagacgcactagacttaggatctagcgccttcgggcgtgggggttcgactcccttcacccgcaccacca	LeuTAG	38	AC-loop	A	3.67227615837552e-13	1.20607	696	43.884	FP type II	CMCT
P. halocryophilus	10	cluster24	tccgaagtagctcagtggtagagcaccgcactgttaatgcgatggtcgtaggttcgagtcctaccttcggagccacca	AsnGTT	38	AC-loop	A	0	1.29792	766	7.00631	FP type II	CMCT
P. halocryophilus	10	cluster28	gccggagtagctcaactggtagagcaactgacttgtaatcagtaggttgagggttcaagtcctttctccggcaccacca	ThrTGT-2	38	AC-loop	A	1.7988034331775e-06	1.58069	163	3.85708	FP type II	CMCT
P. halocryophilus	20	cluster16	gagccattagctcagctggtagagcatctgacttttaatcagagggtcgaaggttcgaatccttcatggctcaccacca	LysTTT	38	AC-loop	A	0	1.8963	2391	11.7005	FP type II	CMCT
P. halocryophilus	20	cluster17	gccggagtagctcagttggtagagcaactgacttgtaatcagtaggtcgagggttcgactcctttctccggcaccacca	ThrTGT-1	38	AC-loop	A	1.56239447250497e-09	1.17787	465	4.88035	FP type II	CMCT
P. halocryophilus	20	cluster19	gcgggtgtggcggaactggcagacgcactagacttaggatctagcgccttcgggcgtgggggttcgactcccttcacccgcaccacca	LeuTAG	38	AC-loop	A	4.35015737580772e-09	1.10663	566	40.7487	FP type II	CMCT
P. halocryophilus	20	cluster28	gccggagtagctcaactggtagagcaactgacttgtaatcagtaggttgagggttcaagtcctttctccggcaccacca	ThrTGT-2	38	AC-loop	A	0.000405922	1.12944	178	3.29813	FP type II	CMCT
P. halocryophilus	30	cluster16	gagccattagctcagctggtagagcatctgacttttaatcagagggtcgaaggttcgaatccttcatggctcaccacca	LysTTT	38	AC-loop	A	0	2.30469	2741	15.8028	FP type II	CMCT
P. halocryophilus	30	cluster17	gccggagtagctcagttggtagagcaactgacttgtaatcagtaggtcgagggttcgactcctttctccggcaccacca	ThrTGT-1	38	AC-loop	A	3.18458709695111e-15	1.54196	735	5.07316	FP type II	CMCT
P. halocryophilus	30	cluster24	tccgaagtagctcagtggtagagcaccgcactgttaatgcgatggtcgtaggttcgagtcctaccttcggagccacca	AsnGTT	38	AC-loop	A	0	1.01035	1515	6.24356	FP type II	CMCT
P. halocryophilus	30	cluster28	gccggagtagctcaactggtagagcaactgacttgtaatcagtaggttgagggttcaagtcctttctccggcaccacca	ThrTGT-2	38	AC-loop	A	1.44727184147173e-05	1.51194	222	3.63756	FP type II	CMCT
P. halocryophilus	20	cluster11	gcgcccgtagctcaattggatagagtacttgactacgaatcaagcggttagaggttcgagtcctctcgggcgcaccacca	ArgACG	57	T-loop	G	2.13805984411261e-13	1.09105	836	2.92124	FP type II	CMCT
P. halocryophilus	20	cluster34	tggggtatagccaagcggtaaggcaacgggttttgatcccgtcatgccctggttcgaatccaggtaccccagccacca	GlnTTG	59	T-loop	A	0	2.96009	584	2.2415	FP type II	CMCT
P. halocryophilus	20	cluster8	ggtggggtagcgaagtggctaaacgcggcggactgtaaatccgctccttcgggttcggcagttcgaatctgccccccaccaccacca	TyrGTA	59	T-loop	A	4.86017837545675e-12	1.73304	314	2.15748	FP type II	CMCT
P. halocryophilus	30	cluster2	gcttccatagctcagcaggtagagtgcttccatggtaaggaagaggtcaccggttcgaatccggttggaagctccacca	ThrGGT	59	T-loop	A	1.20834564709682e-05	2.53979	74	2.29814	FP type II	CMCT
P. halocryophilus	30	cluster29	gcggtcgtggcggaatggcagacgcgctaggttgagggcctagtgggagaaatcccgtggaagttcgactcttctcggccgcaccacca	LeuGAG	59	T-loop	C	9.85277989630556e-09	2.54419	88	3.15865	FP type II	CMCT
P. halocryophilus	30	cluster34	tggggtatagccaagcggtaaggcaacgggttttgatcccgtcatgccctggttcgaatccaggtaccccagccacca	GlnTTG	59	T-loop	A	0	3.26899	620	3.44387	FP type II	CMCT
P. halocryophilus	30	cluster8	ggtggggtagcgaagtggctaaacgcggcggactgtaaatccgctccttcgggttcggcagttcgaatctgccccccaccaccacca	TyrGTA	59	T-loop	A	0	2.29243	793	2.96449	FP type II	CMCT
P. halocryophilus	10	cluster26	ggaggattagctcagctgggagagcatctgccttacaagcagagggtcggcggttcgatcccgtcatcctccaccacca	ValTAC	60	T-loop	C	0	1.13719	1122	6.79012	FP type II	CMCT
P. halocryophilus	10	cluster30	ggggccttagctcagctgggagagcgcctgccttgcacgcaggaggtcagcggttcgatcccgctaggctccaccacca	AlaTGC	60	T-loop	C	0	1.70224	1038	6.82536	FP type II	CMCT
P. halocryophilus	10	cluster32	ggtcccgtggtgtagcggttaacatgcctgcctgtcacgcaggagatcgccggttcgatcccggtcgggaccgccacca	AspGTC	60	T-loop	C	0	2.25191	655	4.99086	FP type II	CMCT
P. halocryophilus	10	cluster33	ggtctgttagctcagcgggagagcacttcgttgacatcgaaggggtcgctggttcgatcccagtacagaccaccacca	ValGAC	60	T-loop	C	2.38697950294409e-15	2.58648	202	21.1518	FP type II	CMCT
P. halocryophilus	10	cluster9	ggcggcgtagctcagctggctagagcgtacggttcatacccgtgaggtcgggggttcgatcccctctgccgccaccacca	MetCAT-2	60	T-loop	C	0	1.74	1890	9.01804	FP type II	CMCT
P. halocryophilus	20	cluster26	ggaggattagctcagctgggagagcatctgccttacaagcagagggtcggcggttcgatcccgtcatcctccaccacca	ValTAC	60	T-loop	C	0	1.00991	1278	8.86638	FP type II	CMCT
P. halocryophilus	20	cluster30	ggggccttagctcagctgggagagcgcctgccttgcacgcaggaggtcagcggttcgatcccgctaggctccaccacca	AlaTGC	60	T-loop	C	0	1.19412	1498	9.42257	FP type II	CMCT
P. halocryophilus	20	cluster32	ggtcccgtggtgtagcggttaacatgcctgcctgtcacgcaggagatcgccggttcgatcccggtcgggaccgccacca	AspGTC	60	T-loop	C	0	2.17909	1317	8.36031	FP type II	CMCT
P. halocryophilus	20	cluster33	ggtctgttagctcagcgggagagcacttcgttgacatcgaaggggtcgctggttcgatcccagtacagaccaccacca	ValGAC	60	T-loop	C	0	2.43689	287	21.5304	FP type II	CMCT
P. halocryophilus	20	cluster9	ggcggcgtagctcagctggctagagcgtacggttcatacccgtgaggtcgggggttcgatcccctctgccgccaccacca	MetCAT-2	60	T-loop	C	0	1.43927	1797	11.0476	FP type II	CMCT
P. halocryophilus	30	cluster30	ggggccttagctcagctgggagagcgcctgccttgcacgcaggaggtcagcggttcgatcccgctaggctccaccacca	AlaTGC	60	T-loop	C	0	1.11177	2127	8.69832	FP type II	CMCT
P. halocryophilus	30	cluster32	ggtcccgtggtgtagcggttaacatgcctgcctgtcacgcaggagatcgccggttcgatcccggtcgggaccgccacca	AspGTC	60	T-loop	C	0	2.08582	3168	8.469	FP type II	CMCT
P. halocryophilus	30	cluster33	ggtctgttagctcagcgggagagcacttcgttgacatcgaaggggtcgctggttcgatcccagtacagaccaccacca	ValGAC	60	T-loop	C	0	2.51621	700	21.5584	FP type II	CMCT
P. halocryophilus	30	cluster9	ggcggcgtagctcagctggctagagcgtacggttcatacccgtgaggtcgggggttcgatcccctctgccgccaccacca	MetCAT-2	60	T-loop	C	0	1.37736	2897	12.2355	FP type II	CMCT
P. halocryophilus	30	cluster12	ggaggaatacccaagtttggctgaagggatcggtcttgaaaaccgacaggggagtcaaatcccgcgggggttcgaatccctcttcctcctccacca	SerTGA	61	3' T-stem	C	5.23091076626909e-09	1.79724	171	2.23998	FP type II	CMCT
P. halocryophilus	30	cluster13	ggggccttagctcagctgggagagcgcgtcgctggcagtgacgaggtcaggggttcgagccccctaggctccaccacca	AlaGGC	61	3' T-stem	C	0	1.91809	41	9.64706	FP type II	CMCT
P. halocryophilus	30	cluster34	tggggtatagccaagcggtaaggcaacgggttttgatcccgtcatgccctggttcgaatccaggtaccccagccacca	GlnTTG	61	3' T-stem	C	1.68099131601247e-09	1.35256	412	2.15797	FP type II	CMCT
P. halocryophilus	10	cluster20	gccggggtggcggaactggcagacgcacaggacttaaaatcctgcggtaggtgactaccgtaccggttcgattccggtcctcggcaccacca	LeuTAA	34	AC-loop	T	0	1.70809	7592	82.6295	FP type I	CMCT
P. halocryophilus	20	cluster20	gccggggtggcggaactggcagacgcacaggacttaaaatcctgcggtaggtgactaccgtaccggttcgattccggtcctcggcaccacca	LeuTAA	34	AC-loop	T	0	1.39353	6685	72.9644	FP type I	CMCT
P. halocryophilus	30	cluster20	gccggggtggcggaactggcagacgcacaggacttaaaatcctgcggtaggtgactaccgtaccggttcgattccggtcctcggcaccacca	LeuTAA	34	AC-loop	T	0	1.08201	8911	76.7264	FP type I	CMCT
P. halocryophilus	10	cluster12	ggaggaatacccaagtttggctgaagggatcggtcttgaaaaccgacaggggagtcaaatcccgcgggggttcgaatccctcttcctcctccacca	SerTGA	54	T-loop	T	5.89054921947635e-06	1.66461	116	3.05988	FP type I	CMCT
P. halocryophilus	10	cluster14	ggccccttggtcaagcggttaagacaccgccctttcacggcggtaacacgggttcgaatcccgtaggggtcaccacca	GluTTC	54	T-loop	T	0	1.50154	430	2.07159	FP type I	CMCT
P. halocryophilus	10	cluster20	gccggggtggcggaactggcagacgcacaggacttaaaatcctgcggtaggtgactaccgtaccggttcgattccggtcctcggcaccacca	LeuTAA	54	T-loop	T	0	1.86976	469	3.2216	FP type I	CMCT
P. halocryophilus	10	cluster32	ggtcccgtggtgtagcggttaacatgcctgcctgtcacgcaggagatcgccggttcgatcccggtcgggaccgccacca	AspGTC	54	T-loop	T	5.35944454434616e-12	1.65886	281	2.37071	FP type I	CMCT
P. halocryophilus	10	cluster33	ggtctgttagctcagcgggagagcacttcgttgacatcgaaggggtcgctggttcgatcccagtacagaccaccacca	ValGAC	54	T-loop	T	0.00121747	1.83119	40	5.6338	FP type I	CMCT
P. halocryophilus	10	cluster34	tggggtatagccaagcggtaaggcaacgggttttgatcccgtcatgccctggttcgaatccaggtaccccagccacca	GlnTTG	54	T-loop	T	8.73287301058926e-11	1.17676	423	2.23254	FP type I	CMCT
P. halocryophilus	10	cluster6	gcggtcgtggcgaagtggttaacgcaccggattgtgattccggcactcgggggttcaattcccctcgtccgccccacca	HisGTG	54	T-loop	T	2.00968353149454e-05	1.28565	194	2.01642	FP type I	CMCT
P. halocryophilus	10	cluster7	gccggcgtggcggaattggcagacgcgcgggactcaaaatcccgttccttcaccggagtgtcggttcgaccccgaccgccggtaccacca	LeuCAA	54	T-loop	T	1.78629282619403e-11	1.61111	320	3.36913	FP type I	CMCT
P. halocryophilus	10	cluster8	ggtggggtagcgaagtggctaaacgcggcggactgtaaatccgctccttcgggttcggcagttcgaatctgccccccaccaccacca	TyrGTA	54	T-loop	T	9.36389434590546e-09	1.32945	282	2.58289	FP type I	CMCT
P. halocryophilus	20	cluster20	gccggggtggcggaactggcagacgcacaggacttaaaatcctgcggtaggtgactaccgtaccggttcgattccggtcctcggcaccacca	LeuTAA	54	T-loop	T	2.08019483908521e-07	1.08631	471	2.97255	FP type I	CMCT
P. halocryophilus	20	cluster32	ggtcccgtggtgtagcggttaacatgcctgcctgtcacgcaggagatcgccggttcgatcccggtcgggaccgccacca	AspGTC	54	T-loop	T	2.44682893897568e-09	1.43952	285	2.1199	FP type I	CMCT
P. halocryophilus	20	cluster33	ggtctgttagctcagcgggagagcacttcgttgacatcgaaggggtcgctggttcgatcccagtacagaccaccacca	ValGAC	54	T-loop	T	0.000129502	1.7703	59	6.09504	FP type I	CMCT
P. halocryophilus	30	cluster12	ggaggaatacccaagtttggctgaagggatcggtcttgaaaaccgacaggggagtcaaatcccgcgggggttcgaatccctcttcctcctccacca	SerTGA	54	T-loop	T	8.92547300307838e-07	1.42514	188	3.25316	FP type I	CMCT
P. halocryophilus	30	cluster14	ggccccttggtcaagcggttaagacaccgccctttcacggcggtaacacgggttcgaatcccgtaggggtcaccacca	GluTTC	54	T-loop	T	2.18981627443954e-10	1.20005	614	2.18428	FP type I	CMCT
P. halocryophilus	30	cluster20	gccggggtggcggaactggcagacgcacaggacttaaaatcctgcggtaggtgactaccgtaccggttcgattccggtcctcggcaccacca	LeuTAA	54	T-loop	T	3.10642274955462e-10	1.21506	587	3.26039	FP type I	CMCT
P. halocryophilus	30	cluster21	gcggaagtagttcagtggtagaacgccaccttgccaaggtggaggtcgcgagttcgaacctcgtcttccgctccacca	GlyGCC	54	T-loop	T	0	1.28883	950	2.39006	FP type I	CMCT
P. halocryophilus	30	cluster25	gccctcgtagtgtaatggatcacacgtaagattccggttcttgaaatggaggttcgattccttccgagggcaccacca	ArgCCG	54	T-loop	T	0.0099315	1.20114	78	2.27737	FP type I	CMCT
P. halocryophilus	30	cluster32	ggtcccgtggtgtagcggttaacatgcctgcctgtcacgcaggagatcgccggttcgatcccggtcgggaccgccacca	AspGTC	54	T-loop	T	5.82094147847772e-13	1.30527	762	2.42752	FP type I	CMCT
P. halocryophilus	30	cluster33	ggtctgttagctcagcgggagagcacttcgttgacatcgaaggggtcgctggttcgatcccagtacagaccaccacca	ValGAC	54	T-loop	T	3.54840854394583e-05	1.75617	112	4.72773	FP type I	CMCT
P. halocryophilus	30	cluster35	gcgggtgtagtttagtggtaaaacctcagccttccaagctgatgatgagggttcgattcccttcacccgctccacca	GlyTCC-2	54	T-loop	T	0.000326583	1.20659	207	2.39389	FP type I	CMCT
P. halocryophilus	30	cluster7	gccggcgtggcggaattggcagacgcgcgggactcaaaatcccgttccttcaccggagtgtcggttcgaccccgaccgccggtaccacca	LeuCAA	54	T-loop	T	7.18206629699594e-09	1.23102	575	3.06961	FP type I	CMCT
P. halocryophilus	20	cluster26	ggaggattagctcagctgggagagcatctgccttacaagcagagggtcggcggttcgatcccgtcatcctccaccacca	ValTAC	59	T-loop	T	2.90543775530813e-06	1.12088	291	2.21529	FP type I	CMCT
P. halocryophilus	30	cluster26	ggaggattagctcagctgggagagcatctgccttacaagcagagggtcggcggttcgatcccgtcatcctccaccacca	ValTAC	59	T-loop	T	1.95322670646719e-09	1.17923	574	3.08337	FP type I	CMCT
P. halocryophilus	30	cluster32	ggtcccgtggtgtagcggttaacatgcctgcctgtcacgcaggagatcgccggttcgatcccggtcgggaccgccacca	AspGTC	59	T-loop	T	0	3.82403	831	2.42706	FP type I	CMCT
P. halocryophilus	30	cluster5	aggggcatagtttaacggtagaacagaggtctccaacacctccgatgtgggttcgattcctactgcccctgccacca	TrpCCA	59	T-loop	T	0	3.57227	627	2.62992	FP type I	CMCT

## Sheet: E. sibiricum
Species	Temperature	Cluster ID	tRNA sequence	Anticodon	tRNA position	tRNA area	REF	adj. P value	Fold change	# RTs	% RTs	Modification	Treatment
E. sibiricum	10	cluster12	gccggggtggcggaactggtagacgcacaggacttaaaatcctgcgggggtttccccgtgccggttcgattccggccctcggtaccacca	LeuTAA	55	T-loop	T	0	1.22577	1142.33	13.6738	Ψ	CMCT
E. sibiricum	10	cluster13	aggggcatagtttagcggtagaactacggtctccaaaaccgtcagcgcgggttcgattcctgctgcccctgccacca	TrpCCA	55	T-loop	T	0	1.87205	803.667	11.9317	Ψ	CMCT
E. sibiricum	10	cluster14	ggagtcgtacccaagcccggctgaaggggacggactcgaaatccgttaggggtcgcaaggcccgcgtgggttcgaatcccaccgactccgccacca	SerCGA	55	T-loop	T	9.03373520069095e-06	1.7968	133	9.23175	Ψ	CMCT
E. sibiricum	10	cluster19	ggtcctgtggtgtagcggttaacatgcctgcctgtcacgcaggagatcgcgggttcgaatcccgtcaggaccgccacca	AspGTC	55	T-loop	T	0	1.02414	1345	4.67339	Ψ	CMCT
E. sibiricum	10	cluster2	gcgggtgtggcggaattggtagacgcgctagatttaggatctagtgtctttgacgtgggggttcaagtcccttcacccgtaccacca	LeuTAG	55	T-loop	T	0	2.20354	433	4.38588	Ψ	CMCT
E. sibiricum	10	cluster20	ggctttgtagctcagtcggtagagcagaggactgaaaatcctcgtgtcggcggttcgattccgtccaaagccaccacca	PheGAA	55	T-loop	T	0	1.17333	1850.67	6.0858	Ψ	CMCT
E. sibiricum	10	cluster21	cgggaagtagctcagcttggtagagcacttggtttgggaccaaggggtcgcaggttcgaatcctgtcttcccgaccacca	ProTGG	55	T-loop	T	0	1.43465	1348.33	4.29678	Ψ	CMCT
E. sibiricum	10	cluster23	ggagatgtacccaagtggctataaggggcgcccctgctaagggtgtaggccgggaaactggtgcgagggttcgaatccctccatctccgccacca	SerGCT	55	T-loop	T	0	2.3378	362.667	12.3652	Ψ	CMCT
E. sibiricum	10	cluster24	ggagagctgtccgagtggccgaaggagcacgattggaaatcgtgtaggcgtcataagcgtctcaagggttcgaatcccttgctctccgccacca	SerGGA	55	T-loop	T	0.00466323	1.26847	99.3333	6.83762	Ψ	CMCT
E. sibiricum	10	cluster27	gccggtgtagctcagctggtagagcaactgacttgtaatcagtaggtcgcgggttcgactcctgttgccggcaccacca	ThrTGT	55	T-loop	T	0	3.54117	1834	13.0734	Ψ	CMCT
E. sibiricum	10	cluster28	gggggggtagcgaagtggctaaacgcggcggactgtaaatccgctccctcgggttcggcggttcgaatccgcccccccccaccacca	TyrGTA	55	T-loop	T	0	1.99862	508.667	6.11406	Ψ	CMCT
E. sibiricum	10	cluster29	gcggtcgtggcggaatggtagacgcgctaggttgagggcctagtggtggcaacactgtggaggttcaagtcctctcgaccgcaccacca	LeuGAG	55	T-loop	T	0	2.39871	2021.33	12.4812	Ψ	CMCT
E. sibiricum	10	cluster3	tccgcaatagctcagtggtagagcaaccggctgttaaccggtaggtcgtaggttcaaatcctacttgcggagccacca	AsnGTT	55	T-loop	T	0	2.33717	1823	3.35768	Ψ	CMCT
E. sibiricum	10	cluster32	ggaggcgtactcaagtggtttaagagaacggtcttgaaaaccgtcaggcggcgaaagccgtgcgtgggttcgaatcccaccgcctcctccacca	SerTGA	55	T-loop	T	0	1.14785	1048	6.59026	Ψ	CMCT
E. sibiricum	10	cluster34	gccggtgtggcggaactggtagacgcgcacgactcaaaatcgtgttcctttggagtgtcggttcgattccgaccaccggtaccacca	LeuCAA	55	T-loop	T	0	1.1344	1141.67	9.63912	Ψ	CMCT
E. sibiricum	10	cluster39	gcgggtgtagtttagtggtaaaacctcagccttccaagctgatgatgagggttcgattcccttcacccgctccacca	GlyTCC-2	55	T-loop	T	0	2.03078	1007	13.3177	Ψ	CMCT
E. sibiricum	10	cluster5	gcgggtgtagtttagtggtaaaacctcagccttccaagctgatgatgagagttcgattctcttcacccgctccacca	GlyTCC-1	55	T-loop	T	0	1.48234	905.333	8.54876	Ψ	CMCT
E. sibiricum	10	cluster6	gtcgtcgtggcggaactggtagacgcgctagactcagaatctagtggtggcaacaccgtggaggttcaagtcctctcggcggcaccacca	LeuCAG	55	T-loop	T	0	2.72538	250.333	11.7906	Ψ	CMCT
E. sibiricum	10	cluster7	ggcggtgtagctcagctggctagagcgtacggttcatacccgtgaggtcgtgggttcgactccctccgccgctaccacca	MetCAT-1	55	T-loop	T	0	2.1211	658.333	9.87935	Ψ	CMCT
E. sibiricum	10	cluster9	cgcggggtggagcagtctggtagctcgttgggctcataacccaaaggtcgtcggttcaaatccggcccccgcaaccacca	MetCAT-2	55	T-loop	T	0	2.47345	1184.67	6.01517	Ψ	CMCT
E. sibiricum	10	cluster12	gccggggtggcggaactggtagacgcacaggacttaaaatcctgcgggggtttccccgtgccggttcgattccggccctcggtaccacca	LeuTAA	39	3' AC-stem	T	0	3.39412	639.667	14.233	Ψ	CMCT
E. sibiricum	10	cluster14	ggagtcgtacccaagcccggctgaaggggacggactcgaaatccgttaggggtcgcaaggcccgcgtgggttcgaatcccaccgactccgccacca	SerCGA	39	3' AC-stem	T	2.58242867623437e-08	2.91856	76	18.4561	Ψ	CMCT
E. sibiricum	10	cluster15	gcacccttagctcagctggatagagtacttgactacgaatcaaggggtcgggagttcgaatctctcagggtgcaccacca	ArgACG	39	3' AC-stem	T	0	1.49419	1096	17.1745	Ψ	CMCT
E. sibiricum	10	cluster17	tgggctgtggccaagtggtaaggcactggattttgattccagcatgcgaaggttcgatcccttccagcccagccacca	GlnTTG	39	3' AC-stem	T	0	1.35027	1029	7.06614	Ψ	CMCT
E. sibiricum	10	cluster2	gcgggtgtggcggaattggtagacgcgctagatttaggatctagtgtctttgacgtgggggttcaagtcccttcacccgtaccacca	LeuTAG	39	3' AC-stem	T	0	2.73357	398.333	24.2703	Ψ	CMCT
E. sibiricum	10	cluster20	ggctttgtagctcagtcggtagagcagaggactgaaaatcctcgtgtcggcggttcgattccgtccaaagccaccacca	PheGAA	39	3' AC-stem	T	0	2.75367	2080.67	18.6424	Ψ	CMCT
E. sibiricum	10	cluster26	gtgtcattagctcagttggtagagcatctgacttttaatcagagggtcgcaggttcgaatcctgcatgacacaccacca	LysTTT-1	39	3' AC-stem	T	0	1.29291	1521.67	11.0288	Ψ	CMCT
E. sibiricum	10	cluster27	gccggtgtagctcagctggtagagcaactgacttgtaatcagtaggtcgcgggttcgactcctgttgccggcaccacca	ThrTGT	39	3' AC-stem	T	0	2.4913	755	15.834	Ψ	CMCT
E. sibiricum	10	cluster28	gggggggtagcgaagtggctaaacgcggcggactgtaaatccgctccctcgggttcggcggttcgaatccgcccccccccaccacca	TyrGTA	39	3' AC-stem	T	1.18393888893253e-07	1.98862	152.333	3.60015	Ψ	CMCT
E. sibiricum	10	cluster30	gagccattagctcagttggtagagcatctgacttttaatcagagggtcgcaggttcgaatcctgcatggctcaccacca	LysTTT-2	39	3' AC-stem	T	2.54333251989733e-11	1.18956	579.333	10.6224	Ψ	CMCT
E. sibiricum	10	cluster31	gcttccgtaggttaatggcagacctcagcaatggtaatgctgcagtgcgagttcgattctcgccggaagcaccacca	ThrGGT	39	3' AC-stem	T	0.00166139	1.56532	92	6.58512	Ψ	CMCT
E. sibiricum	10	cluster34	gccggtgtggcggaactggtagacgcgcacgactcaaaatcgtgttcctttggagtgtcggttcgattccgaccaccggtaccacca	LeuCAA	39	3' AC-stem	T	0	1.74854	607.333	11.1933	Ψ	CMCT
E. sibiricum	10	cluster6	gtcgtcgtggcggaactggtagacgcgctagactcagaatctagtggtggcaacaccgtggaggttcaagtcctctcggcggcaccacca	LeuCAG	39	3' AC-stem	T	0	2.26767	277.667	24.6592	Ψ	CMCT
E. sibiricum	10	cluster17	tgggctgtggccaagtggtaaggcactggattttgattccagcatgcgaaggttcgatcccttccagcccagccacca	GlnTTG	38	AC-loop	T	0	2.7744	3615	26.6864	Ψ	CMCT
E. sibiricum	10	cluster29	gcggtcgtggcggaatggtagacgcgctaggttgagggcctagtggtggcaacactgtggaggttcaagtcctctcgaccgcaccacca	LeuGAG	32	AC-loop	T	0	1.78625	470.333	9.35929	Ψ	CMCT
E. sibiricum	10	cluster13	aggggcatagtttagcggtagaactacggtctccaaaaccgtcagcgcgggttcgattcctgctgcccctgccacca	TrpCCA	31	5' AC-stem	T	0	3.4563	443	17.2778	Ψ	CMCT
E. sibiricum	10	cluster35	gcacccgtagctcaggggatagagcactggtttccggtaccaggtgtcgggagttcaaatctctccgggtgtaccacca	ArgCCG	31	5' AC-stem	T	0.00151623	1.55064	107.667	7.97023	Ψ	CMCT
E. sibiricum	20	cluster1	gcggaagtagttcagtggtagaatacgaccttgccaaggtcggggtcgcgggttcgaatcccgtcttccgctccacca	GlyGCC	55	T-loop	T	0	2.13729	497.667	6.59567	Ψ	CMCT
E. sibiricum	20	cluster11	gggcctatagctcagctggttagagcgcacgcctgataagcgtgaggtcggtggttcgagtccacttaggcccaccacca	IleGAT	55	T-loop	T	0	1.77418	1007.67	6.39063	Ψ	CMCT
E. sibiricum	20	cluster12	gccggggtggcggaactggtagacgcacaggacttaaaatcctgcgggggtttccccgtgccggttcgattccggccctcggtaccacca	LeuTAA	55	T-loop	T	0	2.75684	607.667	18.0933	Ψ	CMCT
E. sibiricum	20	cluster13	aggggcatagtttagcggtagaactacggtctccaaaaccgtcagcgcgggttcgattcctgctgcccctgccacca	TrpCCA	55	T-loop	T	0	3.34323	424	22.4244	Ψ	CMCT
E. sibiricum	20	cluster14	ggagtcgtacccaagcccggctgaaggggacggactcgaaatccgttaggggtcgcaaggcccgcgtgggttcgaatcccaccgactccgccacca	SerCGA	55	T-loop	T	1.03408262499179e-07	2.41875	38.6667	16.2523	Ψ	CMCT
E. sibiricum	20	cluster15	gcacccttagctcagctggatagagtacttgactacgaatcaaggggtcgggagttcgaatctctcagggtgcaccacca	ArgACG	55	T-loop	T	5.12707955187475e-12	1.32095	266	4.18591	Ψ	CMCT
E. sibiricum	20	cluster18	ggacccttagctcagctggttagagctgacggctcataaccgtccggtcgcaggttcgagtcctgcagggtccaccacca	MetCAT-3	55	T-loop	T	1.5522174740514e-15	1.89482	201.333	4.9852	Ψ	CMCT
E. sibiricum	20	cluster19	ggtcctgtggtgtagcggttaacatgcctgcctgtcacgcaggagatcgcgggttcgaatcccgtcaggaccgccacca	AspGTC	55	T-loop	T	0	2.13696	766.333	7.43772	Ψ	CMCT
E. sibiricum	20	cluster2	gcgggtgtggcggaattggtagacgcgctagatttaggatctagtgtctttgacgtgggggttcaagtcccttcacccgtaccacca	LeuTAG	55	T-loop	T	0	3.01124	294	8.51656	Ψ	CMCT
E. sibiricum	20	cluster20	ggctttgtagctcagtcggtagagcagaggactgaaaatcctcgtgtcggcggttcgattccgtccaaagccaccacca	PheGAA	55	T-loop	T	0	2.41159	1726.67	7.66655	Ψ	CMCT
E. sibiricum	20	cluster21	cgggaagtagctcagcttggtagagcacttggtttgggaccaaggggtcgcaggttcgaatcctgtcttcccgaccacca	ProTGG	55	T-loop	T	0	2.82989	1292.67	7.1981	Ψ	CMCT
E. sibiricum	20	cluster22	gtctcaatagctcagctggatagagcaacgcccttctaaggcgtcggtcgggggttcgaatccctcttgggacaccacca	ArgTCT	55	T-loop	T	0.000765167	1.21983	77	5.44126	Ψ	CMCT
E. sibiricum	20	cluster23	ggagatgtacccaagtggctataaggggcgcccctgctaagggtgtaggccgggaaactggtgcgagggttcgaatccctccatctccgccacca	SerGCT	55	T-loop	T	0	3.35012	124.667	21.0153	Ψ	CMCT
E. sibiricum	20	cluster24	ggagagctgtccgagtggccgaaggagcacgattggaaatcgtgtaggcgtcataagcgtctcaagggttcgaatcccttgctctccgccacca	SerGGA	55	T-loop	T	7.21315792809715e-10	2.62237	47.6667	11.7107	Ψ	CMCT
E. sibiricum	20	cluster26	gtgtcattagctcagttggtagagcatctgacttttaatcagagggtcgcaggttcgaatcctgcatgacacaccacca	LysTTT-1	55	T-loop	T	0	1.22406	875.333	2.08334	Ψ	CMCT
E. sibiricum	20	cluster27	gccggtgtagctcagctggtagagcaactgacttgtaatcagtaggtcgcgggttcgactcctgttgccggcaccacca	ThrTGT	55	T-loop	T	0	4.62016	1071.33	18.586	Ψ	CMCT
E. sibiricum	20	cluster28	gggggggtagcgaagtggctaaacgcggcggactgtaaatccgctccctcgggttcggcggttcgaatccgcccccccccaccacca	TyrGTA	55	T-loop	T	6.39089581255803e-10	2.72153	64.6667	4.99358	Ψ	CMCT
E. sibiricum	20	cluster29	gcggtcgtggcggaatggtagacgcgctaggttgagggcctagtggtggcaacactgtggaggttcaagtcctctcgaccgcaccacca	LeuGAG	55	T-loop	T	0	3.07898	915	19.8511	Ψ	CMCT
E. sibiricum	20	cluster3	tccgcaatagctcagtggtagagcaaccggctgttaaccggtaggtcgtaggttcaaatcctacttgcggagccacca	AsnGTT	55	T-loop	T	0	3.62413	2477.33	5.48923	Ψ	CMCT
E. sibiricum	20	cluster30	gagccattagctcagttggtagagcatctgacttttaatcagagggtcgcaggttcgaatcctgcatggctcaccacca	LysTTT-2	55	T-loop	T	0	1.38675	376	2.60332	Ψ	CMCT
E. sibiricum	20	cluster32	ggaggcgtactcaagtggtttaagagaacggtcttgaaaaccgtcaggcggcgaaagccgtgcgtgggttcgaatcccaccgcctcctccacca	SerTGA	55	T-loop	T	0	2.73185	766.667	13.7184	Ψ	CMCT
E. sibiricum	20	cluster34	gccggtgtggcggaactggtagacgcgcacgactcaaaatcgtgttcctttggagtgtcggttcgattccgaccaccggtaccacca	LeuCAA	55	T-loop	T	0	2.43957	755	15.028	Ψ	CMCT
E. sibiricum	20	cluster35	gcacccgtagctcaggggatagagcactggtttccggtaccaggtgtcgggagttcaaatctctccgggtgtaccacca	ArgCCG	55	T-loop	T	1.95068960984202e-11	2.55041	80.6667	2.67747	Ψ	CMCT
E. sibiricum	20	cluster37	gattctgtagctcagctgggagagcgctaccttgacagggtagaggtcgctggttcgagcccagtcagaatcaccacca	ValGAC	55	T-loop	T	2.57861491722086e-11	1.18124	329	3.92534	Ψ	CMCT
E. sibiricum	20	cluster38	ggcgccatagccaagtggtaaggcagaggactgcaactcctctatcgtcagttcgattctgactggcgcctccacca	CysGCA	55	T-loop	T	2.67528494785856e-08	1.28911	178.333	7.75081	Ψ	CMCT
E. sibiricum	20	cluster39	gcgggtgtagtttagtggtaaaacctcagccttccaagctgatgatgagggttcgattcccttcacccgctccacca	GlyTCC-2	55	T-loop	T	0	3.70935	818.667	22.1573	Ψ	CMCT
E. sibiricum	20	cluster5	gcgggtgtagtttagtggtaaaacctcagccttccaagctgatgatgagagttcgattctcttcacccgctccacca	GlyTCC-1	55	T-loop	T	0	2.82791	641.333	13.7384	Ψ	CMCT
E. sibiricum	20	cluster6	gtcgtcgtggcggaactggtagacgcgctagactcagaatctagtggtggcaacaccgtggaggttcaagtcctctcggcggcaccacca	LeuCAG	55	T-loop	T	6.772021967584e-14	2.37224	102.333	14.3814	Ψ	CMCT
E. sibiricum	20	cluster7	ggcggtgtagctcagctggctagagcgtacggttcatacccgtgaggtcgtgggttcgactccctccgccgctaccacca	MetCAT-1	55	T-loop	T	0	3.14801	204	12.2358	Ψ	CMCT
E. sibiricum	20	cluster8	gggggcttagctcagctgggagagcgtttggctggcagccaaaaggtcgtcggttcgagcccgatagtctccaccacca	AlaGGC	55	T-loop	T	0.00058775	1.61409	42	6.13324	Ψ	CMCT
E. sibiricum	20	cluster9	cgcggggtggagcagtctggtagctcgttgggctcataacccaaaggtcgtcggttcaaatccggcccccgcaaccacca	MetCAT-2	55	T-loop	T	0	3.5139	811.333	8.78827	Ψ	CMCT
E. sibiricum	20	cluster12	gccggggtggcggaactggtagacgcacaggacttaaaatcctgcgggggtttccccgtgccggttcgattccggccctcggtaccacca	LeuTAA	39	3' AC-stem	T	0	3.98185	266	14.283	Ψ	CMCT
E. sibiricum	20	cluster15	gcacccttagctcagctggatagagtacttgactacgaatcaaggggtcgggagttcgaatctctcagggtgcaccacca	ArgACG	39	3' AC-stem	T	0	2.6937	436.333	21.639	Ψ	CMCT
E. sibiricum	20	cluster17	tgggctgtggccaagtggtaaggcactggattttgattccagcatgcgaaggttcgatcccttccagcccagccacca	GlnTTG	39	3' AC-stem	T	0	2.52245	550	6.90947	Ψ	CMCT
E. sibiricum	20	cluster2	gcgggtgtggcggaattggtagacgcgctagatttaggatctagtgtctttgacgtgggggttcaagtcccttcacccgtaccacca	LeuTAG	39	3' AC-stem	T	0	3.60798	153.667	27.5548	Ψ	CMCT
E. sibiricum	20	cluster20	ggctttgtagctcagtcggtagagcagaggactgaaaatcctcgtgtcggcggttcgattccgtccaaagccaccacca	PheGAA	39	3' AC-stem	T	0	4.41124	1792.67	23.2827	Ψ	CMCT
E. sibiricum	20	cluster26	gtgtcattagctcagttggtagagcatctgacttttaatcagagggtcgcaggttcgaatcctgcatgacacaccacca	LysTTT-1	39	3' AC-stem	T	0	2.29318	1079	14.2348	Ψ	CMCT
E. sibiricum	20	cluster27	gccggtgtagctcagctggtagagcaactgacttgtaatcagtaggtcgcgggttcgactcctgttgccggcaccacca	ThrTGT	39	3' AC-stem	T	0	3.03535	338.333	20.2949	Ψ	CMCT
E. sibiricum	20	cluster28	gggggggtagcgaagtggctaaacgcggcggactgtaaatccgctccctcgggttcggcggttcgaatccgcccccccccaccacca	TyrGTA	39	3' AC-stem	T	0	2.15135	23.6667	3.34041	Ψ	CMCT
E. sibiricum	20	cluster30	gagccattagctcagttggtagagcatctgacttttaatcagagggtcgcaggttcgaatcctgcatggctcaccacca	LysTTT-2	39	3' AC-stem	T	0	2.13134	370.333	14.5323	Ψ	CMCT
E. sibiricum	20	cluster31	gcttccgtaggttaatggcagacctcagcaatggtaatgctgcagtgcgagttcgattctcgccggaagcaccacca	ThrGGT	39	3' AC-stem	T	7.39691211507882e-11	2.4339	69	9.42665	Ψ	CMCT
E. sibiricum	20	cluster34	gccggtgtggcggaactggtagacgcgcacgactcaaaatcgtgttcctttggagtgtcggttcgattccgaccaccggtaccacca	LeuCAA	39	3' AC-stem	T	0	2.55404	229	10.3257	Ψ	CMCT
E. sibiricum	20	cluster38	ggcgccatagccaagtggtaaggcagaggactgcaactcctctatcgtcagttcgattctgactggcgcctccacca	CysGCA	39	3' AC-stem	T	0.00058775	1.53191	43.6667	3.49972	Ψ	CMCT
E. sibiricum	20	cluster6	gtcgtcgtggcggaactggtagacgcgctagactcagaatctagtggtggcaacaccgtggaggttcaagtcctctcggcggcaccacca	LeuCAG	39	3' AC-stem	T	0	3.10795	86.6667	23.7742	Ψ	CMCT
E. sibiricum	20	cluster17	tgggctgtggccaagtggtaaggcactggattttgattccagcatgcgaaggttcgatcccttccagcccagccacca	GlnTTG	38	AC-loop	T	0	4.18965	2148	29.063	Ψ	CMCT
E. sibiricum	20	cluster21	cgggaagtagctcagcttggtagagcacttggtttgggaccaaggggtcgcaggttcgaatcctgtcttcccgaccacca	ProTGG	32	AC-loop	T	2.74737513876193e-05	1.32355	96	8.3284	Ψ	CMCT
E. sibiricum	20	cluster29	gcggtcgtggcggaatggtagacgcgctaggttgagggcctagtggtggcaacactgtggaggttcaagtcctctcgaccgcaccacca	LeuGAG	32	AC-loop	T	0	2.92793	165.333	12.4954	Ψ	CMCT
E. sibiricum	20	cluster13	aggggcatagtttagcggtagaactacggtctccaaaaccgtcagcgcgggttcgattcctgctgcccctgccacca	TrpCCA	31	5' AC-stem	T	0	3.83359	154.333	23.349	Ψ	CMCT
E. sibiricum	20	cluster35	gcacccgtagctcaggggatagagcactggtttccggtaccaggtgtcgggagttcaaatctctccgggtgtaccacca	ArgCCG	31	5' AC-stem	T	1.03408262499179e-07	2.24281	40	8.2323	Ψ	CMCT
E. sibiricum	30	cluster3	tccgcaatagctcagtggtagagcaaccggctgttaaccggtaggtcgtaggttcaaatcctacttgcggagccacca	AsnGTT	60	T-loop	T	0	1.07614	2949.33	3.60114	Ψ	CMCT
E. sibiricum	30	cluster35	gcacccgtagctcaggggatagagcactggtttccggtaccaggtgtcgggagttcaaatctctccgggtgtaccacca	ArgCCG	60	T-loop	T	0.00325598	1.15611	219.667	2.16046	Ψ	CMCT
E. sibiricum	30	cluster5	gcgggtgtagtttagtggtaaaacctcagccttccaagctgatgatgagagttcgattctcttcacccgctccacca	GlyTCC-1	60	T-loop	T	1.60974731801354e-05	1.07413	449	2.86276	Ψ	CMCT
E. sibiricum	30	cluster9	cgcggggtggagcagtctggtagctcgttgggctcataacccaaaggtcgtcggttcaaatccggcccccgcaaccacca	MetCAT-2	60	T-loop	T	1.05853776591571e-08	1.00814	865	2.99437	Ψ	CMCT
E. sibiricum	30	cluster1	gcggaagtagttcagtggtagaatacgaccttgccaaggtcggggtcgcgggttcgaatcccgtcttccgctccacca	GlyGCC	55	T-loop	T	0	2.16967	2169	6.97134	Ψ	CMCT
E. sibiricum	30	cluster11	gggcctatagctcagctggttagagcgcacgcctgataagcgtgaggtcggtggttcgagtccacttaggcccaccacca	IleGAT	55	T-loop	T	0	1.97805	2527	5.76106	Ψ	CMCT
E. sibiricum	30	cluster12	gccggggtggcggaactggtagacgcacaggacttaaaatcctgcgggggtttccccgtgccggttcgattccggccctcggtaccacca	LeuTAA	55	T-loop	T	0	3.25879	1668.33	16.7064	Ψ	CMCT
E. sibiricum	30	cluster13	aggggcatagtttagcggtagaactacggtctccaaaaccgtcagcgcgggttcgattcctgctgcccctgccacca	TrpCCA	55	T-loop	T	0	3.35422	2176	22.2953	Ψ	CMCT
E. sibiricum	30	cluster14	ggagtcgtacccaagcccggctgaaggggacggactcgaaatccgttaggggtcgcaaggcccgcgtgggttcgaatcccaccgactccgccacca	SerCGA	55	T-loop	T	1.35375581712358e-14	3.13464	210.333	16.2696	Ψ	CMCT
E. sibiricum	30	cluster15	gcacccttagctcagctggatagagtacttgactacgaatcaaggggtcgggagttcgaatctctcagggtgcaccacca	ArgACG	55	T-loop	T	0	1.57722	901.667	4.16123	Ψ	CMCT
E. sibiricum	30	cluster18	ggacccttagctcagctggttagagctgacggctcataaccgtccggtcgcaggttcgagtcctgcagggtccaccacca	MetCAT-3	55	T-loop	T	2.76701738445039e-15	2.05567	436.333	4.36396	Ψ	CMCT
E. sibiricum	30	cluster19	ggtcctgtggtgtagcggttaacatgcctgcctgtcacgcaggagatcgcgggttcgaatcccgtcaggaccgccacca	AspGTC	55	T-loop	T	0	2.53091	2754.33	6.88579	Ψ	CMCT
E. sibiricum	30	cluster2	gcgggtgtggcggaattggtagacgcgctagatttaggatctagtgtctttgacgtgggggttcaagtcccttcacccgtaccacca	LeuTAG	55	T-loop	T	0	3.83534	1284.67	8.67922	Ψ	CMCT
E. sibiricum	30	cluster20	ggctttgtagctcagtcggtagagcagaggactgaaaatcctcgtgtcggcggttcgattccgtccaaagccaccacca	PheGAA	55	T-loop	T	0	2.6938	3554	7.77565	Ψ	CMCT
E. sibiricum	30	cluster21	cgggaagtagctcagcttggtagagcacttggtttgggaccaaggggtcgcaggttcgaatcctgtcttcccgaccacca	ProTGG	55	T-loop	T	0	2.96053	3235.67	7.57338	Ψ	CMCT
E. sibiricum	30	cluster22	gtctcaatagctcagctggatagagcaacgcccttctaaggcgtcggtcgggggttcgaatccctcttgggacaccacca	ArgTCT	55	T-loop	T	5.96033391990529e-06	1.5163	228	4.96237	Ψ	CMCT
E. sibiricum	30	cluster23	ggagatgtacccaagtggctataaggggcgcccctgctaagggtgtaggccgggaaactggtgcgagggttcgaatccctccatctccgccacca	SerGCT	55	T-loop	T	0	3.31718	365	21.2531	Ψ	CMCT
E. sibiricum	30	cluster24	ggagagctgtccgagtggccgaaggagcacgattggaaatcgtgtaggcgtcataagcgtctcaagggttcgaatcccttgctctccgccacca	SerGGA	55	T-loop	T	0	3.19797	341.667	14.2423	Ψ	CMCT
E. sibiricum	30	cluster26	gtgtcattagctcagttggtagagcatctgacttttaatcagagggtcgcaggttcgaatcctgcatgacacaccacca	LysTTT-1	55	T-loop	T	0	1.56954	1913	2.32193	Ψ	CMCT
E. sibiricum	30	cluster27	gccggtgtagctcagctggtagagcaactgacttgtaatcagtaggtcgcgggttcgactcctgttgccggcaccacca	ThrTGT	55	T-loop	T	0	4.84572	5483.67	18.0658	Ψ	CMCT
E. sibiricum	30	cluster28	gggggggtagcgaagtggctaaacgcggcggactgtaaatccgctccctcgggttcggcggttcgaatccgcccccccccaccacca	TyrGTA	55	T-loop	T	0	3.08202	240	4.74271	Ψ	CMCT
E. sibiricum	30	cluster29	gcggtcgtggcggaatggtagacgcgctaggttgagggcctagtggtggcaacactgtggaggttcaagtcctctcgaccgcaccacca	LeuGAG	55	T-loop	T	0	3.72846	3679.67	17.6379	Ψ	CMCT
E. sibiricum	30	cluster3	tccgcaatagctcagtggtagagcaaccggctgttaaccggtaggtcgtaggttcaaatcctacttgcggagccacca	AsnGTT	55	T-loop	T	0	3.75908	4411	6.00378	Ψ	CMCT
E. sibiricum	30	cluster30	gagccattagctcagttggtagagcatctgacttttaatcagagggtcgcaggttcgaatcctgcatggctcaccacca	LysTTT-2	55	T-loop	T	0	1.58935	815.333	2.69762	Ψ	CMCT
E. sibiricum	30	cluster32	ggaggcgtactcaagtggtttaagagaacggtcttgaaaaccgtcaggcggcgaaagccgtgcgtgggttcgaatcccaccgcctcctccacca	SerTGA	55	T-loop	T	0	3.07586	1875.33	14.6439	Ψ	CMCT
E. sibiricum	30	cluster34	gccggtgtggcggaactggtagacgcgcacgactcaaaatcgtgttcctttggagtgtcggttcgattccgaccaccggtaccacca	LeuCAA	55	T-loop	T	0	3.23671	2445.67	15.0474	Ψ	CMCT
E. sibiricum	30	cluster35	gcacccgtagctcaggggatagagcactggtttccggtaccaggtgtcgggagttcaaatctctccgggtgtaccacca	ArgCCG	55	T-loop	T	3.54593203580266e-08	2.1892	199.333	2.14373	Ψ	CMCT
E. sibiricum	30	cluster37	gattctgtagctcagctgggagagcgctaccttgacagggtagaggtcgctggttcgagcccagtcagaatcaccacca	ValGAC	55	T-loop	T	0	1.20952	1163.67	3.35835	Ψ	CMCT
E. sibiricum	30	cluster38	ggcgccatagccaagtggtaaggcagaggactgcaactcctctatcgtcagttcgattctgactggcgcctccacca	CysGCA	55	T-loop	T	7.10515470596793e-09	1.33648	541	6.9425	Ψ	CMCT
E. sibiricum	30	cluster39	gcgggtgtagtttagtggtaaaacctcagccttccaagctgatgatgagggttcgattcccttcacccgctccacca	GlyTCC-2	55	T-loop	T	0	3.98681	2400.33	25.2018	Ψ	CMCT
E. sibiricum	30	cluster5	gcgggtgtagtttagtggtaaaacctcagccttccaagctgatgatgagagttcgattctcttcacccgctccacca	GlyTCC-1	55	T-loop	T	0	3.09233	1872	14.2776	Ψ	CMCT
E. sibiricum	30	cluster6	gtcgtcgtggcggaactggtagacgcgctagactcagaatctagtggtggcaacaccgtggaggttcaagtcctctcggcggcaccacca	LeuCAG	55	T-loop	T	0	3.81579	352	13.8453	Ψ	CMCT
E. sibiricum	30	cluster7	ggcggtgtagctcagctggctagagcgtacggttcatacccgtgaggtcgtgggttcgactccctccgccgctaccacca	MetCAT-1	55	T-loop	T	0	3.22071	733.667	12.6821	Ψ	CMCT
E. sibiricum	30	cluster8	gggggcttagctcagctgggagagcgtttggctggcagccaaaaggtcgtcggttcgagcccgatagtctccaccacca	AlaGGC	55	T-loop	T	1.00691075938058e-05	1.94458	145.667	6.78071	Ψ	CMCT
E. sibiricum	30	cluster9	cgcggggtggagcagtctggtagctcgttgggctcataacccaaaggtcgtcggttcaaatccggcccccgcaaccacca	MetCAT-2	55	T-loop	T	0	3.74372	2293.67	8.97473	Ψ	CMCT
E. sibiricum	30	cluster12	gccggggtggcggaactggtagacgcacaggacttaaaatcctgcgggggtttccccgtgccggttcgattccggccctcggtaccacca	LeuTAA	39	3' AC-stem	T	0	4.14095	859.667	15.4719	Ψ	CMCT
E. sibiricum	30	cluster14	ggagtcgtacccaagcccggctgaaggggacggactcgaaatccgttaggggtcgcaaggcccgcgtgggttcgaatcccaccgactccgccacca	SerCGA	39	3' AC-stem	T	0	2.72801	84	19.7112	Ψ	CMCT
E. sibiricum	30	cluster15	gcacccttagctcagctggatagagtacttgactacgaatcaaggggtcgggagttcgaatctctcagggtgcaccacca	ArgACG	39	3' AC-stem	T	0	2.88085	1511.33	19.8076	Ψ	CMCT
E. sibiricum	30	cluster17	tgggctgtggccaagtggtaaggcactggattttgattccagcatgcgaaggttcgatcccttccagcccagccacca	GlnTTG	39	3' AC-stem	T	0	2.21388	1304.67	7.04215	Ψ	CMCT
E. sibiricum	30	cluster2	gcgggtgtggcggaattggtagacgcgctagatttaggatctagtgtctttgacgtgggggttcaagtcccttcacccgtaccacca	LeuTAG	39	3' AC-stem	T	0	3.6671	756.667	29.7938	Ψ	CMCT
E. sibiricum	30	cluster20	ggctttgtagctcagtcggtagagcagaggactgaaaatcctcgtgtcggcggttcgattccgtccaaagccaccacca	PheGAA	39	3' AC-stem	T	0	4.07288	3830.67	22.18	Ψ	CMCT
E. sibiricum	30	cluster26	gtgtcattagctcagttggtagagcatctgacttttaatcagagggtcgcaggttcgaatcctgcatgacacaccacca	LysTTT-1	39	3' AC-stem	T	0	2.55354	2215.67	14.4991	Ψ	CMCT
E. sibiricum	30	cluster27	gccggtgtagctcagctggtagagcaactgacttgtaatcagtaggtcgcgggttcgactcctgttgccggcaccacca	ThrTGT	39	3' AC-stem	T	0	3.8546	1558.67	16.3181	Ψ	CMCT
E. sibiricum	30	cluster28	gggggggtagcgaagtggctaaacgcggcggactgtaaatccgctccctcgggttcggcggttcgaatccgcccccccccaccacca	TyrGTA	39	3' AC-stem	T	1.63587146937769e-05	2.3197	88.6667	3.09625	Ψ	CMCT
E. sibiricum	30	cluster30	gagccattagctcagttggtagagcatctgacttttaatcagagggtcgcaggttcgaatcctgcatggctcaccacca	LysTTT-2	39	3' AC-stem	T	0	2.43087	846.333	15.2601	Ψ	CMCT
E. sibiricum	30	cluster31	gcttccgtaggttaatggcagacctcagcaatggtaatgctgcagtgcgagttcgattctcgccggaagcaccacca	ThrGGT	39	3' AC-stem	T	1.75294878366718e-07	2.2591	104.667	9.06395	Ψ	CMCT
E. sibiricum	30	cluster34	gccggtgtggcggaactggtagacgcgcacgactcaaaatcgtgttcctttggagtgtcggttcgattccgaccaccggtaccacca	LeuCAA	39	3' AC-stem	T	0	2.69816	925.667	11.7058	Ψ	CMCT
E. sibiricum	30	cluster38	ggcgccatagccaagtggtaaggcagaggactgcaactcctctatcgtcagttcgattctgactggcgcctccacca	CysGCA	39	3' AC-stem	T	8.66675717592358e-07	1.85112	174.667	3.6592	Ψ	CMCT
E. sibiricum	30	cluster6	gtcgtcgtggcggaactggtagacgcgctagactcagaatctagtggtggcaacaccgtggaggttcaagtcctctcggcggcaccacca	LeuCAG	39	3' AC-stem	T	0	3.56687	357.667	24.8027	Ψ	CMCT
E. sibiricum	30	cluster17	tgggctgtggccaagtggtaaggcactggattttgattccagcatgcgaaggttcgatcccttccagcccagccacca	GlnTTG	38	AC-loop	T	0	3.81989	4917.33	28.5087	Ψ	CMCT
E. sibiricum	30	cluster2	gcgggtgtggcggaattggtagacgcgctagatttaggatctagtgtctttgacgtgggggttcaagtcccttcacccgtaccacca	LeuTAG	32	AC-loop	T	0.000988434	1.51356	64	16.3306	Ψ	CMCT
E. sibiricum	30	cluster21	cgggaagtagctcagcttggtagagcacttggtttgggaccaaggggtcgcaggttcgaatcctgtcttcccgaccacca	ProTGG	32	AC-loop	T	0.000979422	1.12631	241.333	7.32728	Ψ	CMCT
E. sibiricum	30	cluster29	gcggtcgtggcggaatggtagacgcgctaggttgagggcctagtggtggcaacactgtggaggttcaagtcctctcgaccgcaccacca	LeuGAG	32	AC-loop	T	0	2.57425	806.333	10.5743	Ψ	CMCT
E. sibiricum	30	cluster13	aggggcatagtttagcggtagaactacggtctccaaaaccgtcagcgcgggttcgattcctgctgcccctgccacca	TrpCCA	31	5' AC-stem	T	0	4.01647	1014.67	28.1447	Ψ	CMCT
E. sibiricum	30	cluster35	gcacccgtagctcaggggatagagcactggtttccggtaccaggtgtcgggagttcaaatctctccgggtgtaccacca	ArgCCG	31	5' AC-stem	T	6.96821480516974e-08	2.09301	139.333	8.42941	Ψ	CMCT
E. sibiricum	10	cluster26	gtgtcattagctcagttggtagagcatctgacttttaatcagagggtcgcaggttcgaatcctgcatgacacaccacca	LysTTT-1	38	AC-loop	A	0	2.17348	3320	26.9228	FP type II	CMCT
E. sibiricum	10	cluster30	gagccattagctcagttggtagagcatctgacttttaatcagagggtcgcaggttcgaatcctgcatggctcaccacca	LysTTT-2	38	AC-loop	A	0	2.19396	1325.67	27.2565	FP type II	CMCT
E. sibiricum	10	cluster34	gccggtgtggcggaactggtagacgcgcacgactcaaaatcgtgttcctttggagtgtcggttcgattccgaccaccggtaccacca	LeuCAA	38	AC-loop	A	1.06497653792418e-06	1.20263	345.333	7.17566	FP type II	CMCT
E. sibiricum	10	cluster21	cgggaagtagctcagcttggtagagcacttggtttgggaccaaggggtcgcaggttcgaatcctgtcttcccgaccacca	ProTGG	31	5' AC-stem	G	5.24915725336265e-07	1.17007	366	19.2059	FP type II	CMCT
E. sibiricum	10	cluster35	gcacccgtagctcaggggatagagcactggtttccggtaccaggtgtcgggagttcaaatctctccgggtgtaccacca	ArgCCG	30	5' AC-stem	G	2.37722331925972e-10	1.92925	221.667	17.786	FP type II	CMCT
E. sibiricum	20	cluster33	ggaggattagctcagctgggagagcatctgccttacaagcagagggtcggcggttcgatcccgtcatcctccaccacca	ValTAC	60	T-loop	C	0	1.28822	1619.67	16.756	FP type II	CMCT
E. sibiricum	20	cluster36	ggggccttagctcagctgggagagcgcctgccttgcacgcaggaggtcagcggttcgatcccgctaggctccaccacca	AlaTGC	60	T-loop	C	0	1.47668	1197	11.6965	FP type II	CMCT
E. sibiricum	20	cluster27	gccggtgtagctcagctggtagagcaactgacttgtaatcagtaggtcgcgggttcgactcctgttgccggcaccacca	ThrTGT	42	3' AC-stem	G	0.000102055	1.29612	82	4.34545	FP type II	CMCT
E. sibiricum	20	cluster15	gcacccttagctcagctggatagagtacttgactacgaatcaaggggtcgggagttcgaatctctcagggtgcaccacca	ArgACG	38	AC-loop	A	0	2.34901	187.333	11.8969	FP type II	CMCT
E. sibiricum	20	cluster2	gcgggtgtggcggaattggtagacgcgctagatttaggatctagtgtctttgacgtgggggttcaagtcccttcacccgtaccacca	LeuTAG	38	AC-loop	A	9.39456808699165e-07	1.55222	104	25.5569	FP type II	CMCT
E. sibiricum	20	cluster20	ggctttgtagctcagtcggtagagcagaggactgaaaatcctcgtgtcggcggttcgattccgtccaaagccaccacca	PheGAA	38	AC-loop	A	3.47262656069193e-09	1.53982	169	2.90676	FP type II	CMCT
E. sibiricum	20	cluster26	gtgtcattagctcagttggtagagcatctgacttttaatcagagggtcgcaggttcgaatcctgcatgacacaccacca	LysTTT-1	38	AC-loop	A	0	2.97718	3055	46.7082	FP type II	CMCT
E. sibiricum	20	cluster27	gccggtgtagctcagctggtagagcaactgacttgtaatcagtaggtcgcgggttcgactcctgttgccggcaccacca	ThrTGT	38	AC-loop	A	1.22688303960672e-11	2.10663	100.667	7.57815	FP type II	CMCT
E. sibiricum	20	cluster30	gagccattagctcagttggtagagcatctgacttttaatcagagggtcgcaggttcgaatcctgcatggctcaccacca	LysTTT-2	38	AC-loop	A	0	2.89571	1006	45.9565	FP type II	CMCT
E. sibiricum	20	cluster31	gcttccgtaggttaatggcagacctcagcaatggtaatgctgcagtgcgagttcgattctcgccggaagcaccacca	ThrGGT	38	AC-loop	A	0.000173079	1.70171	56.6667	8.89385	FP type II	CMCT
E. sibiricum	20	cluster34	gccggtgtggcggaactggtagacgcgcacgactcaaaatcgtgttcctttggagtgtcggttcgattccgaccaccggtaccacca	LeuCAA	38	AC-loop	A	0	2.75064	181.333	9.33941	FP type II	CMCT
E. sibiricum	20	cluster6	gtcgtcgtggcggaactggtagacgcgctagactcagaatctagtggtggcaacaccgtggaggttcaagtcctctcggcggcaccacca	LeuCAG	38	AC-loop	A	0.00435932	1.29518	22	7.49235	FP type II	CMCT
E. sibiricum	20	cluster17	tgggctgtggccaagtggtaaggcactggattttgattccagcatgcgaaggttcgatcccttccagcccagccacca	GlnTTG	37	AC-loop	A	0	1.56621	941	18.1242	FP type II	CMCT
E. sibiricum	20	cluster26	gtgtcattagctcagttggtagagcatctgacttttaatcagagggtcgcaggttcgaatcctgcatgacacaccacca	LysTTT-1	32	AC-loop	C	0	1.59631	307.667	23.103	FP type II	CMCT
E. sibiricum	20	cluster21	cgggaagtagctcagcttggtagagcacttggtttgggaccaaggggtcgcaggttcgaatcctgtcttcccgaccacca	ProTGG	31	5' AC-stem	G	0	1.97137	202	19.0337	FP type II	CMCT
E. sibiricum	20	cluster35	gcacccgtagctcaggggatagagcactggtttccggtaccaggtgtcgggagttcaaatctctccgggtgtaccacca	ArgCCG	30	5' AC-stem	G	2.63021033524475e-12	2.49578	84.6667	18.3317	FP type II	CMCT
E. sibiricum	30	cluster5	gcgggtgtagtttagtggtaaaacctcagccttccaagctgatgatgagagttcgattctcttcacccgctccacca	GlyTCC-1	61	3' T-stem	C	2.46234732603767e-09	1.52274	415.333	2.57242	FP type II	CMCT
E. sibiricum	30	cluster33	ggaggattagctcagctgggagagcatctgccttacaagcagagggtcggcggttcgatcccgtcatcctccaccacca	ValTAC	60	T-loop	C	0	1.65479	5327	16.103	FP type II	CMCT
E. sibiricum	30	cluster36	ggggccttagctcagctgggagagcgcctgccttgcacgcaggaggtcagcggttcgatcccgctaggctccaccacca	AlaTGC	60	T-loop	C	0	2.07205	5767	11.088	FP type II	CMCT
E. sibiricum	30	cluster27	gccggtgtagctcagctggtagagcaactgacttgtaatcagtaggtcgcgggttcgactcctgttgccggcaccacca	ThrTGT	42	3' AC-stem	G	0.000108758	1.11836	358	3.36618	FP type II	CMCT
E. sibiricum	30	cluster15	gcacccttagctcagctggatagagtacttgactacgaatcaaggggtcgggagttcgaatctctcagggtgcaccacca	ArgACG	38	AC-loop	A	0	2.09582	666.667	11.0029	FP type II	CMCT
E. sibiricum	30	cluster2	gcgggtgtggcggaattggtagacgcgctagatttaggatctagtgtctttgacgtgggggttcaagtcccttcacccgtaccacca	LeuTAG	38	AC-loop	A	6.34633006982009e-07	1.19378	489	27.5	FP type II	CMCT
E. sibiricum	30	cluster20	ggctttgtagctcagtcggtagagcagaggactgaaaatcctcgtgtcggcggttcgattccgtccaaagccaccacca	PheGAA	38	AC-loop	A	0.000330727	1.10834	304.333	2.26806	FP type II	CMCT
E. sibiricum	30	cluster26	gtgtcattagctcagttggtagagcatctgacttttaatcagagggtcgcaggttcgaatcctgcatgacacaccacca	LysTTT-1	38	AC-loop	A	0	2.42005	5847.33	44.7625	FP type II	CMCT
E. sibiricum	30	cluster27	gccggtgtagctcagctggtagagcaactgacttgtaatcagtaggtcgcgggttcgactcctgttgccggcaccacca	ThrTGT	38	AC-loop	A	8.21082332559735e-15	1.92584	490	6.18698	FP type II	CMCT
E. sibiricum	30	cluster30	gagccattagctcagttggtagagcatctgacttttaatcagagggtcgcaggttcgaatcctgcatggctcaccacca	LysTTT-2	38	AC-loop	A	0	2.30424	2058.33	43.7004	FP type II	CMCT
E. sibiricum	30	cluster34	gccggtgtggcggaactggtagacgcgcacgactcaaaatcgtgttcctttggagtgtcggttcgattccgaccaccggtaccacca	LeuCAA	38	AC-loop	A	0	2.52503	567.333	8.15141	FP type II	CMCT
E. sibiricum	30	cluster17	tgggctgtggccaagtggtaaggcactggattttgattccagcatgcgaaggttcgatcccttccagcccagccacca	GlnTTG	37	AC-loop	A	0	1.05379	2057.67	16.728	FP type II	CMCT
E. sibiricum	30	cluster26	gtgtcattagctcagttggtagagcatctgacttttaatcagagggtcgcaggttcgaatcctgcatgacacaccacca	LysTTT-1	32	AC-loop	C	1.55258090020735e-09	1.15961	733	24.1536	FP type II	CMCT
E. sibiricum	30	cluster21	cgggaagtagctcagcttggtagagcacttggtttgggaccaaggggtcgcaggttcgaatcctgtcttcccgaccacca	ProTGG	31	5' AC-stem	G	4.58546006285587e-08	1.36105	476.667	15.4922	FP type II	CMCT
E. sibiricum	30	cluster35	gcacccgtagctcaggggatagagcactggtttccggtaccaggtgtcgggagttcaaatctctccgggtgtaccacca	ArgCCG	30	5' AC-stem	G	1.15621797850248e-13	2.50444	263.333	17.3661	FP type II	CMCT
E. sibiricum	10	cluster2	gcgggtgtggcggaattggtagacgcgctagatttaggatctagtgtctttgacgtgggggttcaagtcccttcacccgtaccacca	LeuTAG	54	T-loop	T	6.64281403168538e-06	1.37757	193	2.03886	FP type I	CMCT
E. sibiricum	10	cluster5	gcgggtgtagtttagtggtaaaacctcagccttccaagctgatgatgagagttcgattctcttcacccgctccacca	GlyTCC-1	54	T-loop	T	6.17163321893504e-06	1.19778	274.333	2.84026	FP type I	CMCT
E. sibiricum	10	cluster7	ggcggtgtagctcagctggctagagcgtacggttcatacccgtgaggtcgtgggttcgactccctccgccgctaccacca	MetCAT-1	54	T-loop	T	0.00588693	1.03357	152.333	2.55954	FP type I	CMCT
E. sibiricum	10	cluster27	gccggtgtagctcagctggtagagcaactgacttgtaatcagtaggtcgcgggttcgactcctgttgccggcaccacca	ThrTGT	43	3' AC-stem	T	0	1.73277	667	10.9227	FP type I	CMCT
E. sibiricum	10	cluster12	gccggggtggcggaactggtagacgcacaggacttaaaatcctgcgggggtttccccgtgccggttcgattccggccctcggtaccacca	LeuTAA	34	AC-loop	T	0	1.6122	2628.67	71.7955	FP type I	CMCT
E. sibiricum	20	cluster1	gcggaagtagttcagtggtagaatacgaccttgccaaggtcggggtcgcgggttcgaatcccgtcttccgctccacca	GlyGCC	54	T-loop	T	1.18961600347059e-11	1.71286	156.333	2.19481	FP type I	CMCT
E. sibiricum	20	cluster11	gggcctatagctcagctggttagagcgcacgcctgataagcgtgaggtcggtggttcgagtccacttaggcccaccacca	IleGAT	54	T-loop	T	0	1.71879	312.333	2.10503	FP type I	CMCT
E. sibiricum	20	cluster12	gccggggtggcggaactggtagacgcacaggacttaaaatcctgcgggggtttccccgtgccggttcgattccggccctcggtaccacca	LeuTAA	54	T-loop	T	0.000128379	1.42757	74	2.67124	FP type I	CMCT
E. sibiricum	20	cluster13	aggggcatagtttagcggtagaactacggtctccaaaaccgtcagcgcgggttcgattcctgctgcccctgccacca	TrpCCA	54	T-loop	T	1.37948352740835e-10	2.35655	76.6667	5.19762	FP type I	CMCT
E. sibiricum	20	cluster15	gcacccttagctcagctggatagagtacttgactacgaatcaaggggtcgggagttcgaatctctcagggtgcaccacca	ArgACG	54	T-loop	T	8.59453684691235e-13	1.82579	167.333	2.73287	FP type I	CMCT
E. sibiricum	20	cluster17	tgggctgtggccaagtggtaaggcactggattttgattccagcatgcgaaggttcgatcccttccagcccagccacca	GlnTTG	54	T-loop	T	1.42729201951329e-13	1.27654	348.333	2.91856	FP type I	CMCT
E. sibiricum	20	cluster19	ggtcctgtggtgtagcggttaacatgcctgcctgtcacgcaggagatcgcgggttcgaatcccgtcaggaccgccacca	AspGTC	54	T-loop	T	0	2.19088	428	4.43939	FP type I	CMCT
E. sibiricum	20	cluster2	gcgggtgtggcggaattggtagacgcgctagatttaggatctagtgtctttgacgtgggggttcaagtcccttcacccgtaccacca	LeuTAG	54	T-loop	T	0	2.55818	111	3.4875	FP type I	CMCT
E. sibiricum	20	cluster20	ggctttgtagctcagtcggtagagcagaggactgaaaatcctcgtgtcggcggttcgattccgtccaaagccaccacca	PheGAA	54	T-loop	T	0	1.93582	474.333	2.27145	FP type I	CMCT
E. sibiricum	20	cluster22	gtctcaatagctcagctggatagagcaacgcccttctaaggcgtcggtcgggggttcgaatccctcttgggacaccacca	ArgTCT	54	T-loop	T	0.00185861	1.40055	33.6667	2.49363	FP type I	CMCT
E. sibiricum	20	cluster28	gggggggtagcgaagtggctaaacgcggcggactgtaaatccgctccctcgggttcggcggttcgaatccgcccccccccaccacca	TyrGTA	54	T-loop	T	1.08282483780082e-05	2.04057	33.6667	2.68249	FP type I	CMCT
E. sibiricum	20	cluster29	gcggtcgtggcggaatggtagacgcgctaggttgagggcctagtggtggcaacactgtggaggttcaagtcctctcgaccgcaccacca	LeuGAG	54	T-loop	T	1.11836337211785e-05	1.44508	91	2.38032	FP type I	CMCT
E. sibiricum	20	cluster3	tccgcaatagctcagtggtagagcaaccggctgttaaccggtaggtcgtaggttcaaatcctacttgcggagccacca	AsnGTT	54	T-loop	T	0	1.73188	1000.67	2.33408	FP type I	CMCT
E. sibiricum	20	cluster32	ggaggcgtactcaagtggtttaagagaacggtcttgaaaaccgtcaggcggcgaaagccgtgcgtgggttcgaatcccaccgcctcctccacca	SerTGA	54	T-loop	T	4.0570856456976e-11	1.71844	148.667	3.08539	FP type I	CMCT
E. sibiricum	20	cluster33	ggaggattagctcagctgggagagcatctgccttacaagcagagggtcggcggttcgatcccgtcatcctccaccacca	ValTAC	54	T-loop	T	0	1.9296	197.333	2.70314	FP type I	CMCT
E. sibiricum	20	cluster34	gccggtgtggcggaactggtagacgcgcacgactcaaaatcgtgttcctttggagtgtcggttcgattccgaccaccggtaccacca	LeuCAA	54	T-loop	T	2.74737513876193e-05	1.39121	94.3333	2.25639	FP type I	CMCT
E. sibiricum	20	cluster35	gcacccgtagctcaggggatagagcactggtttccggtaccaggtgtcgggagttcaaatctctccgggtgtaccacca	ArgCCG	54	T-loop	T	1.38235164051093e-05	1.66118	75.3333	2.56983	FP type I	CMCT
E. sibiricum	20	cluster37	gattctgtagctcagctgggagagcgctaccttgacagggtagaggtcgctggttcgagcccagtcagaatcaccacca	ValGAC	54	T-loop	T	2.24531560178713e-09	1.47154	177.333	2.22	FP type I	CMCT
E. sibiricum	20	cluster39	gcgggtgtagtttagtggtaaaacctcagccttccaagctgatgatgagggttcgattcccttcacccgctccacca	GlyTCC-2	54	T-loop	T	3.25527713695763e-09	1.91229	99	3.43631	FP type I	CMCT
E. sibiricum	20	cluster5	gcgggtgtagtttagtggtaaaacctcagccttccaagctgatgatgagagttcgattctcttcacccgctccacca	GlyTCC-1	54	T-loop	T	3.20282436935574e-12	1.84043	167.333	4.09076	FP type I	CMCT
E. sibiricum	20	cluster7	ggcggtgtagctcagctggctagagcgtacggttcatacccgtgaggtcgtgggttcgactccctccgccgctaccacca	MetCAT-1	54	T-loop	T	0.000142458	1.59183	47	3.19959	FP type I	CMCT
E. sibiricum	20	cluster9	cgcggggtggagcagtctggtagctcgttgggctcataacccaaaggtcgtcggttcaaatccggcccccgcaaccacca	MetCAT-2	54	T-loop	T	0	2.2266	503	5.92348	FP type I	CMCT
E. sibiricum	20	cluster27	gccggtgtagctcagctggtagagcaactgacttgtaatcagtaggtcgcgggttcgactcctgttgccggcaccacca	ThrTGT	43	3' AC-stem	T	0	2.6573	256.667	11.9377	FP type I	CMCT
E. sibiricum	20	cluster12	gccggggtggcggaactggtagacgcacaggacttaaaatcctgcgggggtttccccgtgccggttcgattccggccctcggtaccacca	LeuTAA	34	AC-loop	T	0	2.5351	1125	74.0714	FP type I	CMCT
E. sibiricum	20	cluster16	ggcccgttggtcaagcggttaagacaccgccctttcacggcggtaacacgggttcgattcccgtacgggtcaccacca	GluTTC-1	34	AC-loop	T	0	1.00604	1159	11.3275	FP type I	CMCT
E. sibiricum	20	cluster26	gtgtcattagctcagttggtagagcatctgacttttaatcagagggtcgcaggttcgaatcctgcatgacacaccacca	LysTTT-1	34	AC-loop	T	8.88551182477336e-07	1.33355	135	7.31893	FP type I	CMCT
E. sibiricum	20	cluster30	gagccattagctcagttggtagagcatctgacttttaatcagagggtcgcaggttcgaatcctgcatggctcaccacca	LysTTT-2	34	AC-loop	T	0.00505417	1.17055	50.3333	7.79355	FP type I	CMCT
E. sibiricum	20	cluster4	ggcccgttggtcaagcggttaagacaccgccctttcacggcggtatcacgggttcgattcccgtacgggtcaccacca	GluTTC-2	34	AC-loop	T	0	1.03455	1053.33	10.446	FP type I	CMCT
E. sibiricum	20	cluster26	gtgtcattagctcagttggtagagcatctgacttttaatcagagggtcgcaggttcgaatcctgcatgacacaccacca	LysTTT-1	33	AC-loop	T	1.35454438363499e-12	1.13375	382.333	22.4096	FP type I	CMCT
E. sibiricum	20	cluster30	gagccattagctcagttggtagagcatctgacttttaatcagagggtcgcaggttcgaatcctgcatggctcaccacca	LysTTT-2	33	AC-loop	T	2.38099456743721e-06	1.30984	130.667	21.6927	FP type I	CMCT
E. sibiricum	20	cluster32	ggaggcgtactcaagtggtttaagagaacggtcttgaaaaccgtcaggcggcgaaagccgtgcgtgggttcgaatcccaccgcctcctccacca	SerTGA	20	D-loop	T	0.000151899	1.08186	127	25.4245	FP type I	CMCT
E. sibiricum	30	cluster38	ggcgccatagccaagtggtaaggcagaggactgcaactcctctatcgtcagttcgattctgactggcgcctccacca	CysGCA	59	T-loop	T	0.00140431	1.07927	226.333	2.65052	FP type I	CMCT
E. sibiricum	30	cluster1	gcggaagtagttcagtggtagaatacgaccttgccaaggtcggggtcgcgggttcgaatcccgtcttccgctccacca	GlyGCC	54	T-loop	T	0	1.71508	630	2.17802	FP type I	CMCT
E. sibiricum	30	cluster12	gccggggtggcggaactggtagacgcacaggacttaaaatcctgcgggggtttccccgtgccggttcgattccggccctcggtaccacca	LeuTAA	54	T-loop	T	5.96033391990529e-06	1.60684	224.667	2.70832	FP type I	CMCT
E. sibiricum	30	cluster13	aggggcatagtttagcggtagaactacggtctccaaaaccgtcagcgcgggttcgattcctgctgcccctgccacca	TrpCCA	54	T-loop	T	3.63420633792763e-14	2.22527	345.667	4.57117	FP type I	CMCT
E. sibiricum	30	cluster15	gcacccttagctcagctggatagagtacttgactacgaatcaaggggtcgggagttcgaatctctcagggtgcaccacca	ArgACG	54	T-loop	T	1.37344681082719e-13	1.68802	529	2.54716	FP type I	CMCT
E. sibiricum	30	cluster17	tgggctgtggccaagtggtaaggcactggattttgattccagcatgcgaaggttcgatcccttccagcccagccacca	GlnTTG	54	T-loop	T	4.17738598429732e-10	1.20696	733	2.70447	FP type I	CMCT
E. sibiricum	30	cluster19	ggtcctgtggtgtagcggttaacatgcctgcctgtcacgcaggagatcgcgggttcgaatcccgtcaggaccgccacca	AspGTC	54	T-loop	T	0	2.35611	1463.33	3.95141	FP type I	CMCT
E. sibiricum	30	cluster2	gcgggtgtggcggaattggtagacgcgctagatttaggatctagtgtctttgacgtgggggttcaagtcccttcacccgtaccacca	LeuTAG	54	T-loop	T	0	2.85649	431.333	3.18205	FP type I	CMCT
E. sibiricum	30	cluster20	ggctttgtagctcagtcggtagagcagaggactgaaaatcctcgtgtcggcggttcgattccgtccaaagccaccacca	PheGAA	54	T-loop	T	0	1.89127	903.333	2.14296	FP type I	CMCT
E. sibiricum	30	cluster22	gtctcaatagctcagctggatagagcaacgcccttctaaggcgtcggtcgggggttcgaatccctcttgggacaccacca	ArgTCT	54	T-loop	T	0.00323424	1.2905	101.667	2.32948	FP type I	CMCT
E. sibiricum	30	cluster28	gggggggtagcgaagtggctaaacgcggcggactgtaaatccgctccctcgggttcggcggttcgaatccgcccccccccaccacca	TyrGTA	54	T-loop	T	3.31171057115471e-06	2.15323	123.667	2.56736	FP type I	CMCT
E. sibiricum	30	cluster3	tccgcaatagctcagtggtagagcaaccggctgttaaccggtaggtcgtaggttcaaatcctacttgcggagccacca	AsnGTT	54	T-loop	T	0	1.46852	1549.67	2.24556	FP type I	CMCT
E. sibiricum	30	cluster32	ggaggcgtactcaagtggtttaagagaacggtcttgaaaaccgtcaggcggcgaaagccgtgcgtgggttcgaatcccaccgcctcctccacca	SerTGA	54	T-loop	T	4.03416255240029e-08	1.62444	302.333	2.7848	FP type I	CMCT
E. sibiricum	30	cluster33	ggaggattagctcagctgggagagcatctgccttacaagcagagggtcggcggttcgatcccgtcatcctccaccacca	ValTAC	54	T-loop	T	0	1.83104	661.333	2.61265	FP type I	CMCT
E. sibiricum	30	cluster35	gcacccgtagctcaggggatagagcactggtttccggtaccaggtgtcgggagttcaaatctctccgggtgtaccacca	ArgCCG	54	T-loop	T	0.000193385	1.39642	194.333	2.13798	FP type I	CMCT
E. sibiricum	30	cluster39	gcgggtgtagtttagtggtaaaacctcagccttccaagctgatgatgagggttcgattcccttcacccgctccacca	GlyTCC-2	54	T-loop	T	8.37241045723239e-09	1.7893	268.667	3.79535	FP type I	CMCT
E. sibiricum	30	cluster5	gcgggtgtagtttagtggtaaaacctcagccttccaagctgatgatgagagttcgattctcttcacccgctccacca	GlyTCC-1	54	T-loop	T	0	1.88882	496.333	4.42971	FP type I	CMCT
E. sibiricum	30	cluster6	gtcgtcgtggcggaactggtagacgcgctagactcagaatctagtggtggcaacaccgtggaggttcaagtcctctcggcggcaccacca	LeuCAG	54	T-loop	T	0.00638678	1.80435	59.3333	2.7184	FP type I	CMCT
E. sibiricum	30	cluster7	ggcggtgtagctcagctggctagagcgtacggttcatacccgtgaggtcgtgggttcgactccctccgccgctaccacca	MetCAT-1	54	T-loop	T	0.0002598	1.5913	137	2.68735	FP type I	CMCT
E. sibiricum	30	cluster9	cgcggggtggagcagtctggtagctcgttgggctcataacccaaaggtcgtcggttcaaatccggcccccgcaaccacca	MetCAT-2	54	T-loop	T	0	2.14191	1292.33	5.59545	FP type I	CMCT
E. sibiricum	30	cluster27	gccggtgtagctcagctggtagagcaactgacttgtaatcagtaggtcgcgggttcgactcctgttgccggcaccacca	ThrTGT	43	3' AC-stem	T	0	3.01516	1411.33	11.6659	FP type I	CMCT
E. sibiricum	30	cluster12	gccggggtggcggaactggtagacgcacaggacttaaaatcctgcgggggtttccccgtgccggttcgattccggccctcggtaccacca	LeuTAA	34	AC-loop	T	0	1.77387	2789	61.6971	FP type I	CMCT
E. sibiricum	30	cluster26	gtgtcattagctcagttggtagagcatctgacttttaatcagagggtcgcaggttcgaatcctgcatgacacaccacca	LysTTT-1	34	AC-loop	T	0.000508775	1.05624	315.667	7.45749	FP type I	CMCT

## Sheet: B. subtilis
Species	Temperature	Cluster ID	tRNA sequence	Anticodon	tRNA position	tRNA area	REF	adj. P value	Fold change	# RTs	% RTs	Modification	Treatment
B. subtilis	20	cluster15	aggggcatagtttaacggtagaacagaggtctccaaaacctccggtgtgggttcgattcctactgcccctgccacca	TrpCCA	31	5' AC-stem	T	0	2.74384	402.667	11.6287	Ψ	CMCT
B. subtilis	20	cluster18	gcgctcgtagctcagttggatagagcggtggtttccggtaccacgtctgtcgggggttcgaatccctccgagcgcgccacca	ArgCCG	31	5' AC-stem	T	1.6096102542031e-05	1.71241	101.667	5.82282	Ψ	CMCT
B. subtilis	20	cluster20	ggcggcatagccaagtggtaaggcagaggtctgcaaaacctttatccccggttcgaatccgggtgtcgcctccacca	CysGCA	31	5' AC-stem	T	2.11812549481864e-14	2.37807	223.667	9.53018	Ψ	CMCT
B. subtilis	30	cluster15	aggggcatagtttaacggtagaacagaggtctccaaaacctccggtgtgggttcgattcctactgcccctgccacca	TrpCCA	31	5' AC-stem	T	0	2.64693	423.667	14.2683	Ψ	CMCT
B. subtilis	30	cluster18	gcgctcgtagctcagttggatagagcggtggtttccggtaccacgtctgtcgggggttcgaatccctccgagcgcgccacca	ArgCCG	31	5' AC-stem	T	0.000147711	1.79188	128	8.91366	Ψ	CMCT
B. subtilis	30	cluster20	ggcggcatagccaagtggtaaggcagaggtctgcaaaacctttatccccggttcgaatccgggtgtcgcctccacca	CysGCA	31	5' AC-stem	T	8.38475979600876e-12	2.65659	192.667	12.419	Ψ	CMCT
B. subtilis	37	cluster15	aggggcatagtttaacggtagaacagaggtctccaaaacctccggtgtgggttcgattcctactgcccctgccacca	TrpCCA	31	5' AC-stem	T	0	2.5083	198	11.2261	Ψ	CMCT
B. subtilis	37	cluster20	ggcggcatagccaagtggtaaggcagaggtctgcaaaacctttatccccggttcgaatccgggtgtcgcctccacca	CysGCA	31	5' AC-stem	T	3.1084358778325e-05	2.01777	64.3333	8.99105	Ψ	CMCT
B. subtilis	20	cluster41	cgggaagtagctcagcttggtagagcacatggtttgggaccatggggtcgcaggttcgaatcctgtcttcccgaccacca	ProTGG	32	AC-loop	T	9.75279116725384e-14	2.82908	176.333	10.4888	Ψ	CMCT
B. subtilis	30	cluster41	cgggaagtagctcagcttggtagagcacatggtttgggaccatggggtcgcaggttcgaatcctgtcttcccgaccacca	ProTGG	32	AC-loop	T	0	2.93892	468.667	15.5553	Ψ	CMCT
B. subtilis	37	cluster41	cgggaagtagctcagcttggtagagcacatggtttgggaccatggggtcgcaggttcgaatcctgtcttcccgaccacca	ProTGG	32	AC-loop	T	0	2.78136	193.333	12.3437	Ψ	CMCT
B. subtilis	20	cluster10	gcgggtgtggcggaattggcagacgcgctagacttaggatctagtgtcttacgacgtgggggttcgagtcccttcacccgcaccacca	LeuTAG-1	39	3' AC-stem	T	0	2.94433	809.667	18.1423	Ψ	CMCT
B. subtilis	20	cluster11	gcggttgtggcgaagtggttaacgcaccagattgtggctctggcactcgtgggttcgattcccatcaatcgccccacca	HisGTG-1	39	3' AC-stem	T	0	2.39937	258.333	6.20767	Ψ	CMCT
B. subtilis	20	cluster19	gcgcccgtagctcaattggatagagcgtttgactacggatcaaaaggttaggggttcgactcctctcgggcgcgccacca	ArgACG	39	3' AC-stem	T	0	3.37642	2182.67	18.3865	Ψ	CMCT
B. subtilis	20	cluster2	gccggtgtggcggaattggcagacgcgcacgactcaaaatcgtgttccttctggagtgtcggttcgaccccgaccaccggtaccacca	LeuCAA	39	3' AC-stem	T	0	2.19107	599.333	12.1198	Ψ	CMCT
B. subtilis	20	cluster21	ggaggggtagcgaagtggctaaacgcggcggactgtaaatccgctccctcagggttcggcagttcgaatctgcccccctccaccacca	TyrGTA	39	3' AC-stem	T	0	2.58154	243.333	4.99413	Ψ	CMCT
B. subtilis	20	cluster31	gccggggtggtggaattggcagacacacaggacttaaaatcctgcggtaggtgactaccgtgccggttcaagtccggccctcggcaccacca	LeuTAA	39	3' AC-stem	T	0	4.89543	389.667	22.4156	Ψ	CMCT
B. subtilis	20	cluster35	gagccattagctcagttggtagagcatctgacttttaatcagagggtcgaaggttcgagtccttcatggctcaccacca	LysTTT	39	3' AC-stem	T	0	2.28606	1577.67	17.4338	Ψ	CMCT
B. subtilis	20	cluster36	gcgggtgtggcggaattggcagacgcgctagacttaggatctagtgtctttatgacgtgggggttcaagtcccttcacccgcaccacca	LeuTAG-2	39	3' AC-stem	T	0	3.55306	1336.33	24.4948	Ψ	CMCT
B. subtilis	20	cluster37	tgggctatagccaagcggtaaggcaacggactttgactccgtcatgcgttggttcgaatccagctagcccagccacca	GlnTTG-2	39	3' AC-stem	T	0	3.23844	1261	11.6845	Ψ	CMCT
B. subtilis	20	cluster39	ggctcggtagctcagttggtagagcaacggactgaaaatccgtgtgtcggcggttcgattccgtcccgagccaccacca	PheGAA	39	3' AC-stem	T	0	3.37198	1611.33	17.6222	Ψ	CMCT
B. subtilis	20	cluster5	gcggttgtggcgaagtggttaacgcaccagattgtggctctggcattcgtgggttcgattcccatcaatcgccccacca	HisGTG-2	39	3' AC-stem	T	0	2.3348	356	9.1401	Ψ	CMCT
B. subtilis	20	cluster8	gccggtgtagctcaattggtagagcaactgacttgtaatcagtaggttgggggttcaagtcctcttgccggcaccacca	ThrTGT	39	3' AC-stem	T	0	3.97364	2314	16.0176	Ψ	CMCT
B. subtilis	20	cluster9	gcggatgtggcggaattggcagacgcgctagaatcaggctctagtgtctttacagacgtgggggttcaagtcccttcatccgcaccacca	LeuCAG	39	3' AC-stem	T	0	3.86828	486	24.1643	Ψ	CMCT
B. subtilis	30	cluster10	gcgggtgtggcggaattggcagacgcgctagacttaggatctagtgtcttacgacgtgggggttcgagtcccttcacccgcaccacca	LeuTAG-1	39	3' AC-stem	T	0	2.9556	811.333	21.9249	Ψ	CMCT
B. subtilis	30	cluster11	gcggttgtggcgaagtggttaacgcaccagattgtggctctggcactcgtgggttcgattcccatcaatcgccccacca	HisGTG-1	39	3' AC-stem	T	0	3.04846	284	8.27808	Ψ	CMCT
B. subtilis	30	cluster19	gcgcccgtagctcaattggatagagcgtttgactacggatcaaaaggttaggggttcgactcctctcgggcgcgccacca	ArgACG	39	3' AC-stem	T	0	3.34752	1481.33	20.7927	Ψ	CMCT
B. subtilis	30	cluster2	gccggtgtggcggaattggcagacgcgcacgactcaaaatcgtgttccttctggagtgtcggttcgaccccgaccaccggtaccacca	LeuCAA	39	3' AC-stem	T	4.81119209512865e-15	1.92513	516	13.8495	Ψ	CMCT
B. subtilis	30	cluster21	ggaggggtagcgaagtggctaaacgcggcggactgtaaatccgctccctcagggttcggcagttcgaatctgcccccctccaccacca	TyrGTA	39	3' AC-stem	T	0	2.73758	321.333	7.51747	Ψ	CMCT
B. subtilis	30	cluster31	gccggggtggtggaattggcagacacacaggacttaaaatcctgcggtaggtgactaccgtgccggttcaagtccggccctcggcaccacca	LeuTAA	39	3' AC-stem	T	0	4.95787	435.333	34.8557	Ψ	CMCT
B. subtilis	30	cluster35	gagccattagctcagttggtagagcatctgacttttaatcagagggtcgaaggttcgagtccttcatggctcaccacca	LysTTT	39	3' AC-stem	T	0	2.24636	1620	21.2869	Ψ	CMCT
B. subtilis	30	cluster36	gcgggtgtggcggaattggcagacgcgctagacttaggatctagtgtctttatgacgtgggggttcaagtcccttcacccgcaccacca	LeuTAG-2	39	3' AC-stem	T	0	3.54111	907.333	30.9895	Ψ	CMCT
B. subtilis	30	cluster37	tgggctatagccaagcggtaaggcaacggactttgactccgtcatgcgttggttcgaatccagctagcccagccacca	GlnTTG-2	39	3' AC-stem	T	0	3.3196	1873.33	14.4597	Ψ	CMCT
B. subtilis	30	cluster39	ggctcggtagctcagttggtagagcaacggactgaaaatccgtgtgtcggcggttcgattccgtcccgagccaccacca	PheGAA	39	3' AC-stem	T	0	3.63885	2759.67	25.0053	Ψ	CMCT
B. subtilis	30	cluster5	gcggttgtggcgaagtggttaacgcaccagattgtggctctggcattcgtgggttcgattcccatcaatcgccccacca	HisGTG-2	39	3' AC-stem	T	0	2.6537	434.333	11.8351	Ψ	CMCT
B. subtilis	30	cluster8	gccggtgtagctcaattggtagagcaactgacttgtaatcagtaggttgggggttcaagtcctcttgccggcaccacca	ThrTGT	39	3' AC-stem	T	0	3.59243	2007.33	18.5171	Ψ	CMCT
B. subtilis	30	cluster9	gcggatgtggcggaattggcagacgcgctagaatcaggctctagtgtctttacagacgtgggggttcaagtcccttcatccgcaccacca	LeuCAG	39	3' AC-stem	T	0	3.86619	514.667	27.1443	Ψ	CMCT
B. subtilis	37	cluster10	gcgggtgtggcggaattggcagacgcgctagacttaggatctagtgtcttacgacgtgggggttcgagtcccttcacccgcaccacca	LeuTAG-1	39	3' AC-stem	T	0	2.88664	407.667	19.3464	Ψ	CMCT
B. subtilis	37	cluster11	gcggttgtggcgaagtggttaacgcaccagattgtggctctggcactcgtgggttcgattcccatcaatcgccccacca	HisGTG-1	39	3' AC-stem	T	0	2.74392	120.333	8.6161	Ψ	CMCT
B. subtilis	37	cluster19	gcgcccgtagctcaattggatagagcgtttgactacggatcaaaaggttaggggttcgactcctctcgggcgcgccacca	ArgACG	39	3' AC-stem	T	0	3.39815	655.667	17.1909	Ψ	CMCT
B. subtilis	37	cluster2	gccggtgtggcggaattggcagacgcgcacgactcaaaatcgtgttccttctggagtgtcggttcgaccccgaccaccggtaccacca	LeuCAA	39	3' AC-stem	T	3.24261165863465e-14	1.88279	255.333	13.5074	Ψ	CMCT
B. subtilis	37	cluster21	ggaggggtagcgaagtggctaaacgcggcggactgtaaatccgctccctcagggttcggcagttcgaatctgcccccctccaccacca	TyrGTA	39	3' AC-stem	T	0	2.89454	258	9.38569	Ψ	CMCT
B. subtilis	37	cluster31	gccggggtggtggaattggcagacacacaggacttaaaatcctgcggtaggtgactaccgtgccggttcaagtccggccctcggcaccacca	LeuTAA	39	3' AC-stem	T	0	4.61277	213.333	35.1716	Ψ	CMCT
B. subtilis	37	cluster35	gagccattagctcagttggtagagcatctgacttttaatcagagggtcgaaggttcgagtccttcatggctcaccacca	LysTTT	39	3' AC-stem	T	0	2.21104	950.333	19.2975	Ψ	CMCT
B. subtilis	37	cluster36	gcgggtgtggcggaattggcagacgcgctagacttaggatctagtgtctttatgacgtgggggttcaagtcccttcacccgcaccacca	LeuTAG-2	39	3' AC-stem	T	0	3.49597	460.333	27.9561	Ψ	CMCT
B. subtilis	37	cluster37	tgggctatagccaagcggtaaggcaacggactttgactccgtcatgcgttggttcgaatccagctagcccagccacca	GlnTTG-2	39	3' AC-stem	T	0	3.28002	851.667	15.3828	Ψ	CMCT
B. subtilis	37	cluster39	ggctcggtagctcagttggtagagcaacggactgaaaatccgtgtgtcggcggttcgattccgtcccgagccaccacca	PheGAA	39	3' AC-stem	T	0	3.55833	1897.67	24.6488	Ψ	CMCT
B. subtilis	37	cluster5	gcggttgtggcgaagtggttaacgcaccagattgtggctctggcattcgtgggttcgattcccatcaatcgccccacca	HisGTG-2	39	3' AC-stem	T	0	2.36861	210	12.4626	Ψ	CMCT
B. subtilis	37	cluster8	gccggtgtagctcaattggtagagcaactgacttgtaatcagtaggttgggggttcaagtcctcttgccggcaccacca	ThrTGT	39	3' AC-stem	T	0	3.79786	1431.33	19.268	Ψ	CMCT
B. subtilis	37	cluster9	gcggatgtggcggaattggcagacgcgctagaatcaggctctagtgtctttacagacgtgggggttcaagtcccttcatccgcaccacca	LeuCAG	39	3' AC-stem	T	0	3.9326	231	26.251	Ψ	CMCT
B. subtilis	20	cluster1	gcggaagtagttcagtggtagaacaccaccttgccaaggtgggggtcgcgggttcgaatcccgtcttccgctccacca	GlyGCC	55	T-loop	T	0	1.52137	1198	4.92226	Ψ	CMCT
B. subtilis	20	cluster10	gcgggtgtggcggaattggcagacgcgctagacttaggatctagtgtcttacgacgtgggggttcgagtcccttcacccgcaccacca	LeuTAG-1	55	T-loop	T	0	2.09103	992	4.51917	Ψ	CMCT
B. subtilis	20	cluster13	gggcctgtagctcagctggttagagcgcacgcctgataagcgtgaggtcggtggttcgagtccactcaggcccaccacca	IleGAT-1	55	T-loop	T	7.25654104706387e-15	1.07943	1021.33	4.36326	Ψ	CMCT
B. subtilis	20	cluster14	gtcccagtagctcagctggatagagcaacggccttctaagccgtcggtcgggagttcgaatctctcctgggacgccacca	ArgTCT	55	T-loop	T	7.81157794276124e-12	1.48113	447	4.52489	Ψ	CMCT
B. subtilis	20	cluster15	aggggcatagtttaacggtagaacagaggtctccaaaacctccggtgtgggttcgattcctactgcccctgccacca	TrpCCA	55	T-loop	T	0	2.85443	1472.33	15.8156	Ψ	CMCT
B. subtilis	20	cluster16	cgcggggtggagcagttcggtagctcgtcgggctcataacccgaaggtcgcaggttcaaatcctgcccccgcaaccacca	MetCAT-1	55	T-loop	T	0	2.36711	1197.33	5.52909	Ψ	CMCT
B. subtilis	20	cluster19	gcgcccgtagctcaattggatagagcgtttgactacggatcaaaaggttaggggttcgactcctctcgggcgcgccacca	ArgACG	55	T-loop	T	0	2.79172	6191.33	11.5748	Ψ	CMCT
B. subtilis	20	cluster2	gccggtgtggcggaattggcagacgcgcacgactcaaaatcgtgttccttctggagtgtcggttcgaccccgaccaccggtaccacca	LeuCAA	55	T-loop	T	0	2.28871	1526.33	12.5847	Ψ	CMCT
B. subtilis	20	cluster20	ggcggcatagccaagtggtaaggcagaggtctgcaaaacctttatccccggttcgaatccgggtgtcgcctccacca	CysGCA	55	T-loop	T	1.95923052411217e-06	1.20442	332	5.5667	Ψ	CMCT
B. subtilis	20	cluster21	ggaggggtagcgaagtggctaaacgcggcggactgtaaatccgctccctcagggttcggcagttcgaatctgcccccctccaccacca	TyrGTA	55	T-loop	T	0	1.6984	837	4.51824	Ψ	CMCT
B. subtilis	20	cluster22	gcgggtgtagtttagtggtaaaacctcagccttccaagctgatgtcgtgagttcgattctcatcacccgctccacca	GlyTCC-1	55	T-loop	T	1.43142727503726e-14	1.6558	463	7.75658	Ψ	CMCT
B. subtilis	20	cluster23	ggtccggtagttcagttggttagaatgcctgcctgtcacgcaggaggtcgcgggttcgagtcccgtccggaccgccacca	AspGTC	55	T-loop	T	0	1.30826	1027	3.30024	Ψ	CMCT
B. subtilis	20	cluster24	gcggtcgtggcggaatggcagacgcgctaggttgagggcctagtgggtgaataacccgtggaggttcaagtcctctcggccgcaccacca	LeuGAG	55	T-loop	T	0	2.75694	522	11.1124	Ψ	CMCT
B. subtilis	20	cluster25	gcgggtgtagtttagtggtaaaacctcagccttccaagctgatgtcgtgggttcgattcccatcacccgctccacca	GlyTCC-2	55	T-loop	T	0	2.37432	452.667	9.35824	Ψ	CMCT
B. subtilis	20	cluster27	ggggccatagctcagctgggagagcgctacgctggcagcgtagaggtcaggggttcgagcccccttggctccaccacca	AlaGGC	55	T-loop	T	2.69072542025128e-12	2.22395	225.667	6.64954	Ψ	CMCT
B. subtilis	20	cluster29	ggaggattagctcagctgggagagcatctgccttacaagcagagggtcggcggttcgagcccgtcatcctccaccacca	ValTAC	55	T-loop	T	3.12169638370342e-06	1.22131	284	2.87667	Ψ	CMCT
B. subtilis	20	cluster31	gccggggtggtggaattggcagacacacaggacttaaaatcctgcggtaggtgactaccgtgccggttcaagtccggccctcggcaccacca	LeuTAA	55	T-loop	T	0	3.74635	1486.33	13.3246	Ψ	CMCT
B. subtilis	20	cluster32	ggacctttagctcagttggttagagcagacggctcataaccgtccggtcgtaggttcgagtcctacaaggtccaccacca	MetCAT-2	55	T-loop	T	0	1.89706	398.667	5.2604	Ψ	CMCT
B. subtilis	20	cluster33	tccgcagtagctcagtggtagagctatcggctgttaaccgatcggtcgtaggttcgaatcctacctgcggagccacca	AsnGTT-2	55	T-loop	T	0	1.90836	852.333	3.94393	Ψ	CMCT
B. subtilis	20	cluster36	gcgggtgtggcggaattggcagacgcgctagacttaggatctagtgtctttatgacgtgggggttcaagtcccttcacccgcaccacca	LeuTAG-2	55	T-loop	T	0	2.65125	1281	6.05722	Ψ	CMCT
B. subtilis	20	cluster38	ggcccgttggtcaagcggttaagacaccgccctttcacggcggtaacacgggttcgaatcccgtacgggtcaccacca	GluTTC	55	T-loop	T	0	2.76362	7211	15.141	Ψ	CMCT
B. subtilis	20	cluster39	ggctcggtagctcagttggtagagcaacggactgaaaatccgtgtgtcggcggttcgattccgtcccgagccaccacca	PheGAA	55	T-loop	T	0	2.41528	1461	2.40725	Ψ	CMCT
B. subtilis	20	cluster41	cgggaagtagctcagcttggtagagcacatggtttgggaccatggggtcgcaggttcgaatcctgtcttcccgaccacca	ProTGG	55	T-loop	T	2.16924649832228e-12	1.49677	464.667	3.49201	Ψ	CMCT
B. subtilis	20	cluster42	ggcggtgtagctcagctggctagagcgtacggttcatacccgtgaggtcgggggttcgatcccctccgccgctaccacca	MetCAT-3	55	T-loop	T	0.000182962	1.00997	310.333	2.55116	Ψ	CMCT
B. subtilis	20	cluster6	tccacagtagctcagtggtagagctatcggctgttaaccgatcggtcgcaggttcgaatcctgcctgtggagccacca	AsnGTT-1	55	T-loop	T	5.69739210058461e-11	1.29365	519.667	2.89475	Ψ	CMCT
B. subtilis	20	cluster8	gccggtgtagctcaattggtagagcaactgacttgtaatcagtaggttgggggttcaagtcctcttgccggcaccacca	ThrTGT	55	T-loop	T	0	3.91868	4183.67	12.2683	Ψ	CMCT
B. subtilis	20	cluster9	gcggatgtggcggaattggcagacgcgctagaatcaggctctagtgtctttacagacgtgggggttcaagtcccttcatccgcaccacca	LeuCAG	55	T-loop	T	0	2.03683	325.333	6.74217	Ψ	CMCT
B. subtilis	30	cluster1	gcggaagtagttcagtggtagaacaccaccttgccaaggtgggggtcgcgggttcgaatcccgtcttccgctccacca	GlyGCC	55	T-loop	T	0	1.89299	2263.33	7.02087	Ψ	CMCT
B. subtilis	30	cluster10	gcgggtgtggcggaattggcagacgcgctagacttaggatctagtgtcttacgacgtgggggttcgagtcccttcacccgcaccacca	LeuTAG-1	55	T-loop	T	0	2.90871	1364	6.0703	Ψ	CMCT
B. subtilis	30	cluster13	gggcctgtagctcagctggttagagcgcacgcctgataagcgtgaggtcggtggttcgagtccactcaggcccaccacca	IleGAT-1	55	T-loop	T	0	1.8059	3349.33	6.65278	Ψ	CMCT
B. subtilis	30	cluster14	gtcccagtagctcagctggatagagcaacggccttctaagccgtcggtcgggagttcgaatctctcctgggacgccacca	ArgTCT	55	T-loop	T	1.6336138790913e-15	1.49208	790.667	5.05482	Ψ	CMCT
B. subtilis	30	cluster15	aggggcatagtttaacggtagaacagaggtctccaaaacctccggtgtgggttcgattcctactgcccctgccacca	TrpCCA	55	T-loop	T	0	3.01748	1872.67	19.68	Ψ	CMCT
B. subtilis	30	cluster16	cgcggggtggagcagttcggtagctcgtcgggctcataacccgaaggtcgcaggttcaaatcctgcccccgcaaccacca	MetCAT-1	55	T-loop	T	0	3.2843	2675.33	9.41186	Ψ	CMCT
B. subtilis	30	cluster19	gcgcccgtagctcaattggatagagcgtttgactacggatcaaaaggttaggggttcgactcctctcgggcgcgccacca	ArgACG	55	T-loop	T	0	2.67404	5406.33	11.7271	Ψ	CMCT
B. subtilis	30	cluster2	gccggtgtggcggaattggcagacgcgcacgactcaaaatcgtgttccttctggagtgtcggttcgaccccgaccaccggtaccacca	LeuCAA	55	T-loop	T	0	2.55383	1723.67	15.7734	Ψ	CMCT
B. subtilis	30	cluster20	ggcggcatagccaagtggtaaggcagaggtctgcaaaacctttatccccggttcgaatccgggtgtcgcctccacca	CysGCA	55	T-loop	T	1.42214568824421e-07	1.30948	440.667	7.23495	Ψ	CMCT
B. subtilis	30	cluster21	ggaggggtagcgaagtggctaaacgcggcggactgtaaatccgctccctcagggttcggcagttcgaatctgcccccctccaccacca	TyrGTA	55	T-loop	T	0	2.43696	1403.67	5.48965	Ψ	CMCT
B. subtilis	30	cluster22	gcgggtgtagtttagtggtaaaacctcagccttccaagctgatgtcgtgagttcgattctcatcacccgctccacca	GlyTCC-1	55	T-loop	T	0	2.50423	1327	10.8161	Ψ	CMCT
B. subtilis	30	cluster23	ggtccggtagttcagttggttagaatgcctgcctgtcacgcaggaggtcgcgggttcgagtcccgtccggaccgccacca	AspGTC	55	T-loop	T	0	1.71523	1523.67	4.47431	Ψ	CMCT
B. subtilis	30	cluster24	gcggtcgtggcggaatggcagacgcgctaggttgagggcctagtgggtgaataacccgtggaggttcaagtcctctcggccgcaccacca	LeuGAG	55	T-loop	T	0	3.44182	1326.67	17.0721	Ψ	CMCT
B. subtilis	30	cluster25	gcgggtgtagtttagtggtaaaacctcagccttccaagctgatgtcgtgggttcgattcccatcacccgctccacca	GlyTCC-2	55	T-loop	T	0	3.14746	860.667	13.61	Ψ	CMCT
B. subtilis	30	cluster27	ggggccatagctcagctgggagagcgctacgctggcagcgtagaggtcaggggttcgagcccccttggctccaccacca	AlaGGC	55	T-loop	T	0	2.35502	576.667	9.01174	Ψ	CMCT
B. subtilis	30	cluster28	gggcctgtagctcagctggttagagcgcacgcctgataagcgtgaggtcgatggttcgagtccattcaggcccaccacca	IleGAT-2	55	T-loop	T	8.46666566711577e-07	1.21492	462.667	3.80155	Ψ	CMCT
B. subtilis	30	cluster29	ggaggattagctcagctgggagagcatctgccttacaagcagagggtcggcggttcgagcccgtcatcctccaccacca	ValTAC	55	T-loop	T	0	1.76264	850	4.28586	Ψ	CMCT
B. subtilis	30	cluster31	gccggggtggtggaattggcagacacacaggacttaaaatcctgcggtaggtgactaccgtgccggttcaagtccggccctcggcaccacca	LeuTAA	55	T-loop	T	0	4.26133	1918.67	13.6855	Ψ	CMCT
B. subtilis	30	cluster32	ggacctttagctcagttggttagagcagacggctcataaccgtccggtcgtaggttcgagtcctacaaggtccaccacca	MetCAT-2	55	T-loop	T	0	2.2551	812.333	7.63089	Ψ	CMCT
B. subtilis	30	cluster33	tccgcagtagctcagtggtagagctatcggctgttaaccgatcggtcgtaggttcgaatcctacctgcggagccacca	AsnGTT-2	55	T-loop	T	0	2.42819	2188	5.43028	Ψ	CMCT
B. subtilis	30	cluster35	gagccattagctcagttggtagagcatctgacttttaatcagagggtcgaaggttcgagtccttcatggctcaccacca	LysTTT	55	T-loop	T	0	1.55065	1182	2.04624	Ψ	CMCT
B. subtilis	30	cluster36	gcgggtgtggcggaattggcagacgcgctagacttaggatctagtgtctttatgacgtgggggttcaagtcccttcacccgcaccacca	LeuTAG-2	55	T-loop	T	0	3.39199	1147.67	8.02664	Ψ	CMCT
B. subtilis	30	cluster38	ggcccgttggtcaagcggttaagacaccgccctttcacggcggtaacacgggttcgaatcccgtacgggtcaccacca	GluTTC	55	T-loop	T	0	2.78428	11782.7	18.0354	Ψ	CMCT
B. subtilis	30	cluster39	ggctcggtagctcagttggtagagcaacggactgaaaatccgtgtgtcggcggttcgattccgtcccgagccaccacca	PheGAA	55	T-loop	T	0	3.23791	3504	3.59005	Ψ	CMCT
B. subtilis	30	cluster4	gctctagtagcacagcggatagtgcagcagtttcctaaactgcaggtcgggagttcgaatctctcctagagcgccacca	ArgCCT	55	T-loop	T	0.00195317	1.29244	83	7.42527	Ψ	CMCT
B. subtilis	30	cluster41	cgggaagtagctcagcttggtagagcacatggtttgggaccatggggtcgcaggttcgaatcctgtcttcccgaccacca	ProTGG	55	T-loop	T	0	2.07236	1450.33	4.74174	Ψ	CMCT
B. subtilis	30	cluster6	tccacagtagctcagtggtagagctatcggctgttaaccgatcggtcgcaggttcgaatcctgcctgtggagccacca	AsnGTT-1	55	T-loop	T	0	1.19728	1399	3.72646	Ψ	CMCT
B. subtilis	30	cluster8	gccggtgtagctcaattggtagagcaactgacttgtaatcagtaggttgggggttcaagtcctcttgccggcaccacca	ThrTGT	55	T-loop	T	0	4.42471	4615.33	16.2234	Ψ	CMCT
B. subtilis	30	cluster9	gcggatgtggcggaattggcagacgcgctagaatcaggctctagtgtctttacagacgtgggggttcaagtcccttcatccgcaccacca	LeuCAG	55	T-loop	T	0	2.80915	462.667	10.1999	Ψ	CMCT
B. subtilis	37	cluster1	gcggaagtagttcagtggtagaacaccaccttgccaaggtgggggtcgcgggttcgaatcccgtcttccgctccacca	GlyGCC	55	T-loop	T	0	1.31792	767	5.05661	Ψ	CMCT
B. subtilis	37	cluster10	gcgggtgtggcggaattggcagacgcgctagacttaggatctagtgtcttacgacgtgggggttcgagtcccttcacccgcaccacca	LeuTAG-1	55	T-loop	T	0	2.21954	639.667	5.38472	Ψ	CMCT
B. subtilis	37	cluster13	gggcctgtagctcagctggttagagcgcacgcctgataagcgtgaggtcggtggttcgagtccactcaggcccaccacca	IleGAT-1	55	T-loop	T	0	1.41138	1505	5.84544	Ψ	CMCT
B. subtilis	37	cluster14	gtcccagtagctcagctggatagagcaacggccttctaagccgtcggtcgggagttcgaatctctcctgggacgccacca	ArgTCT	55	T-loop	T	3.11952957152897e-10	1.22919	400.667	4.73408	Ψ	CMCT
B. subtilis	37	cluster15	aggggcatagtttaacggtagaacagaggtctccaaaacctccggtgtgggttcgattcctactgcccctgccacca	TrpCCA	55	T-loop	T	0	2.64296	898.333	15.5686	Ψ	CMCT
B. subtilis	37	cluster16	cgcggggtggagcagttcggtagctcgtcgggctcataacccgaaggtcgcaggttcaaatcctgcccccgcaaccacca	MetCAT-1	55	T-loop	T	0	2.78478	1027.67	6.78117	Ψ	CMCT
B. subtilis	37	cluster19	gcgcccgtagctcaattggatagagcgtttgactacggatcaaaaggttaggggttcgactcctctcgggcgcgccacca	ArgACG	55	T-loop	T	0	2.41211	2452.33	10.2417	Ψ	CMCT
B. subtilis	37	cluster2	gccggtgtggcggaattggcagacgcgcacgactcaaaatcgtgttccttctggagtgtcggttcgaccccgaccaccggtaccacca	LeuCAA	55	T-loop	T	0	2.50681	951.667	14.8376	Ψ	CMCT
B. subtilis	37	cluster21	ggaggggtagcgaagtggctaaacgcggcggactgtaaatccgctccctcagggttcggcagttcgaatctgcccccctccaccacca	TyrGTA	55	T-loop	T	0	1.61165	816	3.93371	Ψ	CMCT
B. subtilis	37	cluster22	gcgggtgtagtttagtggtaaaacctcagccttccaagctgatgtcgtgagttcgattctcatcacccgctccacca	GlyTCC-1	55	T-loop	T	0	1.62389	440.333	7.97889	Ψ	CMCT
B. subtilis	37	cluster23	ggtccggtagttcagttggttagaatgcctgcctgtcacgcaggaggtcgcgggttcgagtcccgtccggaccgccacca	AspGTC	55	T-loop	T	0	1.29668	802.667	3.8167	Ψ	CMCT
B. subtilis	37	cluster24	gcggtcgtggcggaatggcagacgcgctaggttgagggcctagtgggtgaataacccgtggaggttcaagtcctctcggccgcaccacca	LeuGAG	55	T-loop	T	0	3.16554	561.667	15.9945	Ψ	CMCT
B. subtilis	37	cluster25	gcgggtgtagtttagtggtaaaacctcagccttccaagctgatgtcgtgggttcgattcccatcacccgctccacca	GlyTCC-2	55	T-loop	T	0	2.24291	330.667	9.87494	Ψ	CMCT
B. subtilis	37	cluster27	ggggccatagctcagctgggagagcgctacgctggcagcgtagaggtcaggggttcgagcccccttggctccaccacca	AlaGGC	55	T-loop	T	0	2.48775	237.333	7.17968	Ψ	CMCT
B. subtilis	37	cluster29	ggaggattagctcagctgggagagcatctgccttacaagcagagggtcggcggttcgagcccgtcatcctccaccacca	ValTAC	55	T-loop	T	1.32163446853184e-12	1.42166	367	3.87691	Ψ	CMCT
B. subtilis	37	cluster31	gccggggtggtggaattggcagacacacaggacttaaaatcctgcggtaggtgactaccgtgccggttcaagtccggccctcggcaccacca	LeuTAA	55	T-loop	T	0	4.17437	1028.67	15.8822	Ψ	CMCT
B. subtilis	37	cluster32	ggacctttagctcagttggttagagcagacggctcataaccgtccggtcgtaggttcgagtcctacaaggtccaccacca	MetCAT-2	55	T-loop	T	0	1.93359	390.667	6.5774	Ψ	CMCT
B. subtilis	37	cluster33	tccgcagtagctcagtggtagagctatcggctgttaaccgatcggtcgtaggttcgaatcctacctgcggagccacca	AsnGTT-2	55	T-loop	T	0	1.69635	841	3.91512	Ψ	CMCT
B. subtilis	37	cluster36	gcgggtgtggcggaattggcagacgcgctagacttaggatctagtgtctttatgacgtgggggttcaagtcccttcacccgcaccacca	LeuTAG-2	55	T-loop	T	0	2.69876	537.333	7.33305	Ψ	CMCT
B. subtilis	37	cluster38	ggcccgttggtcaagcggttaagacaccgccctttcacggcggtaacacgggttcgaatcccgtacgggtcaccacca	GluTTC	55	T-loop	T	0	2.71956	7194.67	18.7865	Ψ	CMCT
B. subtilis	37	cluster39	ggctcggtagctcagttggtagagcaacggactgaaaatccgtgtgtcggcggttcgattccgtcccgagccaccacca	PheGAA	55	T-loop	T	0	2.67935	2068	3.20791	Ψ	CMCT
B. subtilis	37	cluster41	cgggaagtagctcagcttggtagagcacatggtttgggaccatggggtcgcaggttcgaatcctgtcttcccgaccacca	ProTGG	55	T-loop	T	0	1.50968	573.333	3.68046	Ψ	CMCT
B. subtilis	37	cluster6	tccacagtagctcagtggtagagctatcggctgttaaccgatcggtcgcaggttcgaatcctgcctgtggagccacca	AsnGTT-1	55	T-loop	T	1.55241131602818e-12	1.06472	652.667	3.65153	Ψ	CMCT
B. subtilis	37	cluster8	gccggtgtagctcaattggtagagcaactgacttgtaatcagtaggttgggggttcaagtcctcttgccggcaccacca	ThrTGT	55	T-loop	T	0	4.02866	3067.67	15.1957	Ψ	CMCT
B. subtilis	37	cluster9	gcggatgtggcggaattggcagacgcgctagaatcaggctctagtgtctttacagacgtgggggttcaagtcccttcatccgcaccacca	LeuCAG	55	T-loop	T	0	2.26802	212	8.86393	Ψ	CMCT
B. subtilis	30	cluster1	gcggaagtagttcagtggtagaacaccaccttgccaaggtgggggtcgcgggttcgaatcccgtcttccgctccacca	GlyGCC	60	T-loop	T	0	1.19048	1979.67	5.34767	Ψ	CMCT
B. subtilis	30	cluster14	gtcccagtagctcagctggatagagcaacggccttctaagccgtcggtcgggagttcgaatctctcctgggacgccacca	ArgTCT	60	T-loop	T	1.06987864895064e-12	2.00909	359.667	2.06235	Ψ	CMCT
B. subtilis	30	cluster15	aggggcatagtttaacggtagaacagaggtctccaaaacctccggtgtgggttcgattcctactgcccctgccacca	TrpCCA	60	T-loop	T	0.000157534	1.10728	323.333	2.90328	Ψ	CMCT
B. subtilis	30	cluster16	cgcggggtggagcagttcggtagctcgtcgggctcataacccgaaggtcgcaggttcaaatcctgcccccgcaaccacca	MetCAT-1	60	T-loop	T	0	1.4241	2133.33	6.18122	Ψ	CMCT
B. subtilis	30	cluster18	gcgctcgtagctcagttggatagagcggtggtttccggtaccacgtctgtcgggggttcgaatccctccgagcgcgccacca	ArgCCG	60	T-loop	T	7.40880807730372e-05	1.07873	363.667	3.29756	Ψ	CMCT
B. subtilis	30	cluster20	ggcggcatagccaagtggtaaggcagaggtctgcaaaacctttatccccggttcgaatccgggtgtcgcctccacca	CysGCA	60	T-loop	T	5.68105562592791e-13	1.95478	406	5.67989	Ψ	CMCT
B. subtilis	30	cluster21	ggaggggtagcgaagtggctaaacgcggcggactgtaaatccgctccctcagggttcggcagttcgaatctgcccccctccaccacca	TyrGTA	60	T-loop	T	0	1.72416	958.333	3.3323	Ψ	CMCT
B. subtilis	30	cluster24	gcggtcgtggcggaatggcagacgcgctaggttgagggcctagtgggtgaataacccgtggaggttcaagtcctctcggccgcaccacca	LeuGAG	60	T-loop	T	0.000104949	1.32686	223.333	2.51678	Ψ	CMCT
B. subtilis	30	cluster33	tccgcagtagctcagtggtagagctatcggctgttaaccgatcggtcgtaggttcgaatcctacctgcggagccacca	AsnGTT-2	60	T-loop	T	0	1.86491	1290.33	2.88657	Ψ	CMCT
B. subtilis	30	cluster38	ggcccgttggtcaagcggttaagacaccgccctttcacggcggtaacacgggttcgaatcccgtacgggtcaccacca	GluTTC	60	T-loop	T	0	2.64391	3994	5.38582	Ψ	CMCT
B. subtilis	30	cluster41	cgggaagtagctcagcttggtagagcacatggtttgggaccatggggtcgcaggttcgaatcctgtcttcccgaccacca	ProTGG	60	T-loop	T	1.29198795911291e-13	1.41738	729	2.21557	Ψ	CMCT
B. subtilis	30	cluster6	tccacagtagctcagtggtagagctatcggctgttaaccgatcggtcgcaggttcgaatcctgcctgtggagccacca	AsnGTT-1	60	T-loop	T	0	2.11443	2930.33	6.71951	Ψ	CMCT
B. subtilis	20	cluster18	gcgctcgtagctcagttggatagagcggtggtttccggtaccacgtctgtcgggggttcgaatccctccgagcgcgccacca	ArgCCG	30	5' AC-stem	G	0.00367553	1.0529	150	9.12303	FP type II	CMCT
B. subtilis	20	cluster41	cgggaagtagctcagcttggtagagcacatggtttgggaccatggggtcgcaggttcgaatcctgtcttcccgaccacca	ProTGG	31	5' AC-stem	G	6.91643447495459e-11	2.10713	206.667	13.7481	FP type II	CMCT
B. subtilis	30	cluster41	cgggaagtagctcagcttggtagagcacatggtttgggaccatggggtcgcaggttcgaatcctgtcttcccgaccacca	ProTGG	31	5' AC-stem	G	3.54557390200125e-12	1.79079	464.333	18.266	FP type II	CMCT
B. subtilis	37	cluster41	cgggaagtagctcagcttggtagagcacatggtttgggaccatggggtcgcaggttcgaatcctgtcttcccgaccacca	ProTGG	31	5' AC-stem	G	7.63986757455032e-12	1.78533	240	17.6992	FP type II	CMCT
B. subtilis	20	cluster10	gcgggtgtggcggaattggcagacgcgctagacttaggatctagtgtcttacgacgtgggggttcgagtcccttcacccgcaccacca	LeuTAG-1	38	AC-loop	A	0	1.60533	1069	29.282	FP type II	CMCT
B. subtilis	20	cluster19	gcgcccgtagctcaattggatagagcgtttgactacggatcaaaaggttaggggttcgactcctctcgggcgcgccacca	ArgACG	38	AC-loop	A	0	1.17291	1331.67	13.7519	FP type II	CMCT
B. subtilis	20	cluster2	gccggtgtggcggaattggcagacgcgcacgactcaaaatcgtgttccttctggagtgtcggttcgaccccgaccaccggtaccacca	LeuCAA	38	AC-loop	A	0	1.95285	438.667	10.1135	FP type II	CMCT
B. subtilis	20	cluster35	gagccattagctcagttggtagagcatctgacttttaatcagagggtcgaaggttcgagtccttcatggctcaccacca	LysTTT	38	AC-loop	A	0	1.87205	3368	45.0459	FP type II	CMCT
B. subtilis	20	cluster36	gcgggtgtggcggaattggcagacgcgctagacttaggatctagtgtctttatgacgtgggggttcaagtcccttcacccgcaccacca	LeuTAG-2	38	AC-loop	A	1.07169494162541e-11	1.26545	585	14.2029	FP type II	CMCT
B. subtilis	20	cluster8	gccggtgtagctcaattggtagagcaactgacttgtaatcagtaggttgggggttcaagtcctcttgccggcaccacca	ThrTGT	38	AC-loop	A	0	2.1485	579.667	4.78189	FP type II	CMCT
B. subtilis	30	cluster10	gcgggtgtggcggaattggcagacgcgctagacttaggatctagtgtcttacgacgtgggggttcgagtcccttcacccgcaccacca	LeuTAG-1	38	AC-loop	A	0	1.79466	1195.67	41.3659	FP type II	CMCT
B. subtilis	30	cluster2	gccggtgtggcggaattggcagacgcgcacgactcaaaatcgtgttccttctggagtgtcggttcgaccccgaccaccggtaccacca	LeuCAA	38	AC-loop	A	1.70218895158889e-12	1.91661	381.667	12.2909	FP type II	CMCT
B. subtilis	30	cluster35	gagccattagctcagttggtagagcatctgacttttaatcagagggtcgaaggttcgagtccttcatggctcaccacca	LysTTT	38	AC-loop	A	0	1.85003	3208.67	52.8839	FP type II	CMCT
B. subtilis	30	cluster36	gcgggtgtggcggaattggcagacgcgctagacttaggatctagtgtctttatgacgtgggggttcaagtcccttcacccgcaccacca	LeuTAG-2	38	AC-loop	A	3.262881190266e-05	1.12078	384.333	19.4614	FP type II	CMCT
B. subtilis	30	cluster8	gccggtgtagctcaattggtagagcaactgacttgtaatcagtaggttgggggttcaagtcctcttgccggcaccacca	ThrTGT	38	AC-loop	A	3.99432785458398e-10	1.58039	457	5.17536	FP type II	CMCT
B. subtilis	37	cluster10	gcgggtgtggcggaattggcagacgcgctagacttaggatctagtgtcttacgacgtgggggttcgagtcccttcacccgcaccacca	LeuTAG-1	38	AC-loop	A	0	1.80784	709.333	42.2216	FP type II	CMCT
B. subtilis	37	cluster19	gcgcccgtagctcaattggatagagcgtttgactacggatcaaaaggttaggggttcgactcctctcgggcgcgccacca	ArgACG	38	AC-loop	A	4.82713423567537e-10	1.09089	489	15.7145	FP type II	CMCT
B. subtilis	37	cluster2	gccggtgtggcggaattggcagacgcgcacgactcaaaatcgtgttccttctggagtgtcggttcgaccccgaccaccggtaccacca	LeuCAA	38	AC-loop	A	0	2.13324	269	16.7772	FP type II	CMCT
B. subtilis	37	cluster35	gagccattagctcagttggtagagcatctgacttttaatcagagggtcgaaggttcgagtccttcatggctcaccacca	LysTTT	38	AC-loop	A	0	2.10099	2214.67	55.9394	FP type II	CMCT
B. subtilis	37	cluster36	gcgggtgtggcggaattggcagacgcgctagacttaggatctagtgtctttatgacgtgggggttcaagtcccttcacccgcaccacca	LeuTAG-2	38	AC-loop	A	1.51151328603098e-07	1.38853	223.333	19.0714	FP type II	CMCT
B. subtilis	37	cluster8	gccggtgtagctcaattggtagagcaactgacttgtaatcagtaggttgggggttcaagtcctcttgccggcaccacca	ThrTGT	38	AC-loop	A	0	1.76753	367.333	6.17321	FP type II	CMCT
B. subtilis	30	cluster31	gccggggtggtggaattggcagacacacaggacttaaaatcctgcggtaggtgactaccgtgccggttcaagtccggccctcggcaccacca	LeuTAA	53	5' T-stem	G	0.000759231	1.057	281.667	2.43232	FP type II	CMCT
B. subtilis	30	cluster13	gggcctgtagctcagctggttagagcgcacgcctgataagcgtgaggtcggtggttcgagtccactcaggcccaccacca	IleGAT-1	59	T-loop	G	3.26497449765972e-13	1.11855	1119.33	2.03225	FP type II	CMCT
B. subtilis	30	cluster20	ggcggcatagccaagtggtaaggcagaggtctgcaaaacctttatccccggttcgaatccgggtgtcgcctccacca	CysGCA	59	T-loop	A	0.000795036	1.15675	200	2.96206	FP type II	CMCT
B. subtilis	20	cluster12	ggggccttagctcagctgggagagcgcctgctttgcacgcaggaggtcagcggttcgatcccgctaggctccaccacca	AlaTGC	60	T-loop	C	0	1.3503	3357.67	8.04241	FP type II	CMCT
B. subtilis	20	cluster42	ggcggtgtagctcagctggctagagcgtacggttcatacccgtgaggtcgggggttcgatcccctccgccgctaccacca	MetCAT-3	60	T-loop	C	0	1.56785	1319.67	9.28252	FP type II	CMCT
B. subtilis	30	cluster12	ggggccttagctcagctgggagagcgcctgctttgcacgcaggaggtcagcggttcgatcccgctaggctccaccacca	AlaTGC	60	T-loop	C	0	1.94184	4950	12.2912	FP type II	CMCT
B. subtilis	30	cluster42	ggcggtgtagctcagctggctagagcgtacggttcatacccgtgaggtcgggggttcgatcccctccgccgctaccacca	MetCAT-3	60	T-loop	C	0	2.22475	2030.33	14.3375	FP type II	CMCT
B. subtilis	37	cluster12	ggggccttagctcagctgggagagcgcctgctttgcacgcaggaggtcagcggttcgatcccgctaggctccaccacca	AlaTGC	60	T-loop	C	0	1.30127	1858	10.2987	FP type II	CMCT
B. subtilis	37	cluster42	ggcggtgtagctcagctggctagagcgtacggttcatacccgtgaggtcgggggttcgatcccctccgccgctaccacca	MetCAT-3	60	T-loop	C	0	1.47381	757.667	9.81852	FP type II	CMCT
B. subtilis	30	cluster1	gcggaagtagttcagtggtagaacaccaccttgccaaggtgggggtcgcgggttcgaatcccgtcttccgctccacca	GlyGCC	61	3' T-stem	C	8.40392844072176e-14	1.28352	905.333	2.40507	FP type II	CMCT
B. subtilis	30	cluster14	gtcccagtagctcagctggatagagcaacggccttctaagccgtcggtcgggagttcgaatctctcctgggacgccacca	ArgTCT	61	3' T-stem	C	4.87567073801796e-11	1.49138	557.667	3.09742	FP type II	CMCT
B. subtilis	30	cluster16	cgcggggtggagcagttcggtagctcgtcgggctcataacccgaaggtcgcaggttcaaatcctgcccccgcaaccacca	MetCAT-1	61	3' T-stem	C	9.56406671031635e-15	1.24118	1081.33	3.03883	FP type II	CMCT
B. subtilis	30	cluster17	gcttccatagctcagcaggtagagcacttccatggtaaggaagaggtcagcggttcgagcccgcttggaagctccacca	ThrGGT	61	3' T-stem	C	4.65485734756528e-05	1.6871	159.333	3.88568	FP type II	CMCT
B. subtilis	30	cluster27	ggggccatagctcagctgggagagcgctacgctggcagcgtagaggtcaggggttcgagcccccttggctccaccacca	AlaGGC	61	3' T-stem	C	0	3.42096	1069	13.5075	FP type II	CMCT
B. subtilis	30	cluster29	ggaggattagctcagctgggagagcatctgccttacaagcagagggtcggcggttcgagcccgtcatcctccaccacca	ValTAC	61	3' T-stem	C	0	1.72539	701.333	3.17018	FP type II	CMCT
B. subtilis	30	cluster38	ggcccgttggtcaagcggttaagacaccgccctttcacggcggtaacacgggttcgaatcccgtacgggtcaccacca	GluTTC	61	3' T-stem	C	0	1.24064	1622.67	2.14047	FP type II	CMCT
B. subtilis	30	cluster40	gattccgtagctcagctgggagagcgctaccttgacagggtagaggtcgctggttcgagcccagtcggaatcaccacca	ValGAC	61	3' T-stem	C	3.10341000636816e-06	1.45188	274	2.57302	FP type II	CMCT
B. subtilis	30	cluster6	tccacagtagctcagtggtagagctatcggctgttaaccgatcggtcgcaggttcgaatcctgcctgtggagccacca	AsnGTT-1	61	3' T-stem	C	0	1.47163	907	2.0286	FP type II	CMCT
B. subtilis	30	cluster27	ggggccatagctcagctgggagagcgctacgctggcagcgtagaggtcaggggttcgagcccccttggctccaccacca	AlaGGC	62	3' T-stem	C	0	3.99421	289	3.4662	FP type II	CMCT
B. subtilis	20	cluster31	gccggggtggtggaattggcagacacacaggacttaaaatcctgcggtaggtgactaccgtgccggttcaagtccggccctcggcaccacca	LeuTAA	34	AC-loop	T	2.57842809152815e-13	1.37622	579.333	76.225	FP type I	CMCT
B. subtilis	20	cluster10	gcgggtgtggcggaattggcagacgcgctagacttaggatctagtgtcttacgacgtgggggttcgagtcccttcacccgcaccacca	LeuTAG-1	54	T-loop	T	3.67937292527182e-15	1.77035	423.333	2.01525	FP type I	CMCT
B. subtilis	20	cluster14	gtcccagtagctcagctggatagagcaacggccttctaagccgtcggtcgggagttcgaatctctcctgggacgccacca	ArgTCT	54	T-loop	T	3.99916039927076e-12	1.51328	428	4.53823	FP type I	CMCT
B. subtilis	20	cluster15	aggggcatagtttaacggtagaacagaggtctccaaaacctccggtgtgggttcgattcctactgcccctgccacca	TrpCCA	54	T-loop	T	0.00283645	1.10281	190.333	2.43109	FP type I	CMCT
B. subtilis	20	cluster16	cgcggggtggagcagttcggtagctcgtcgggctcataacccgaaggtcgcaggttcaaatcctgcccccgcaaccacca	MetCAT-1	54	T-loop	T	5.22043479152372e-10	1.20569	544.667	2.6682	FP type I	CMCT
B. subtilis	20	cluster21	ggaggggtagcgaagtggctaaacgcggcggactgtaaatccgctccctcagggttcggcagttcgaatctgcccccctccaccacca	TyrGTA	54	T-loop	T	8.46714082118694e-10	1.38947	387.667	2.20118	FP type I	CMCT
B. subtilis	20	cluster22	gcgggtgtagtttagtggtaaaacctcagccttccaagctgatgtcgtgagttcgattctcatcacccgctccacca	GlyTCC-1	54	T-loop	T	0.00868537	1.07771	145	2.63399	FP type I	CMCT
B. subtilis	20	cluster31	gccggggtggtggaattggcagacacacaggacttaaaatcctgcggtaggtgactaccgtgccggttcaagtccggccctcggcaccacca	LeuTAA	54	T-loop	T	6.91643447495459e-11	2.08561	212	2.19537	FP type I	CMCT
B. subtilis	20	cluster36	gcgggtgtggcggaattggcagacgcgctagacttaggatctagtgtctttatgacgtgggggttcaagtcccttcacccgcaccacca	LeuTAG-2	54	T-loop	T	0	1.88305	539.333	2.71065	FP type I	CMCT
B. subtilis	20	cluster38	ggcccgttggtcaagcggttaagacaccgccctttcacggcggtaacacgggttcgaatcccgtacgggtcaccacca	GluTTC	54	T-loop	T	0	1.84915	2034.33	5.04096	FP type I	CMCT
B. subtilis	20	cluster42	ggcggtgtagctcagctggctagagcgtacggttcatacccgtgaggtcgggggttcgatcccctccgccgctaccacca	MetCAT-3	54	T-loop	T	2.53678308518143e-11	1.64374	348	2.93488	FP type I	CMCT
B. subtilis	30	cluster1	gcggaagtagttcagtggtagaacaccaccttgccaaggtgggggtcgcgggttcgaatcccgtcttccgctccacca	GlyGCC	54	T-loop	T	0	1.64513	759.333	2.55393	FP type I	CMCT
B. subtilis	30	cluster10	gcgggtgtggcggaattggcagacgcgctagacttaggatctagtgtcttacgacgtgggggttcgagtcccttcacccgcaccacca	LeuTAG-1	54	T-loop	T	0	2.54524	518.667	2.45754	FP type I	CMCT
B. subtilis	30	cluster13	gggcctgtagctcagctggttagagcgcacgcctgataagcgtgaggtcggtggttcgagtccactcaggcccaccacca	IleGAT-1	54	T-loop	T	0	1.56398	1142.33	2.465	FP type I	CMCT
B. subtilis	30	cluster14	gtcccagtagctcagctggatagagcaacggccttctaagccgtcggtcgggagttcgaatctctcctgggacgccacca	ArgTCT	54	T-loop	T	0	1.98304	926	6.31559	FP type I	CMCT
B. subtilis	30	cluster15	aggggcatagtttaacggtagaacagaggtctccaaaacctccggtgtgggttcgattcctactgcccctgccacca	TrpCCA	54	T-loop	T	3.19931772203206e-07	1.61855	262	3.50066	FP type I	CMCT
B. subtilis	30	cluster16	cgcggggtggagcagttcggtagctcgtcgggctcataacccgaaggtcgcaggttcaaatcctgcccccgcaaccacca	MetCAT-1	54	T-loop	T	0	1.72194	1069.33	4.19256	FP type I	CMCT
B. subtilis	30	cluster2	gccggtgtggcggaattggcagacgcgcacgactcaaaatcgtgttccttctggagtgtcggttcgaccccgaccaccggtaccacca	LeuCAA	54	T-loop	T	4.85349024429873e-10	1.81237	332	3.67621	FP type I	CMCT
B. subtilis	30	cluster21	ggaggggtagcgaagtggctaaacgcggcggactgtaaatccgctccctcagggttcggcagttcgaatctgcccccctccaccacca	TyrGTA	54	T-loop	T	0	2.24106	702	2.96022	FP type I	CMCT
B. subtilis	30	cluster22	gcgggtgtagtttagtggtaaaacctcagccttccaagctgatgtcgtgagttcgattctcatcacccgctccacca	GlyTCC-1	54	T-loop	T	1.6336138790913e-15	2.10603	434.333	4.05374	FP type I	CMCT
B. subtilis	30	cluster23	ggtccggtagttcagttggttagaatgcctgcctgtcacgcaggaggtcgcgggttcgagtcccgtccggaccgccacca	AspGTC	54	T-loop	T	0	2.10979	813	2.50697	FP type I	CMCT
B. subtilis	30	cluster25	gcgggtgtagtttagtggtaaaacctcagccttccaagctgatgtcgtgggttcgattcccatcacccgctccacca	GlyTCC-2	54	T-loop	T	0.000147711	1.53852	123	2.25214	FP type I	CMCT
B. subtilis	30	cluster28	gggcctgtagctcagctggttagagcgcacgcctgataagcgtgaggtcgatggttcgagtccattcaggcccaccacca	IleGAT-2	54	T-loop	T	0.000410417	1.24394	237.667	2.05303	FP type I	CMCT
B. subtilis	30	cluster33	tccgcagtagctcagtggtagagctatcggctgttaaccgatcggtcgtaggttcgaatcctacctgcggagccacca	AsnGTT-2	54	T-loop	T	0	1.60694	915.667	2.40295	FP type I	CMCT
B. subtilis	30	cluster36	gcgggtgtggcggaattggcagacgcgctagacttaggatctagtgtctttatgacgtgggggttcaagtcccttcacccgcaccacca	LeuTAG-2	54	T-loop	T	0	2.31281	373.333	2.86129	FP type I	CMCT
B. subtilis	30	cluster38	ggcccgttggtcaagcggttaagacaccgccctttcacggcggtaacacgggttcgaatcccgtacgggtcaccacca	GluTTC	54	T-loop	T	0	2.03687	3228.33	6.11725	FP type I	CMCT
B. subtilis	30	cluster39	ggctcggtagctcagttggtagagcaacggactgaaaatccgtgtgtcggcggttcgattccgtcccgagccaccacca	PheGAA	54	T-loop	T	0	3.16292	1982.33	2.1173	FP type I	CMCT
B. subtilis	30	cluster42	ggcggtgtagctcagctggctagagcgtacggttcatacccgtgaggtcgggggttcgatcccctccgccgctaccacca	MetCAT-3	54	T-loop	T	2.29370785930552e-13	2.00624	365.667	3.32152	FP type I	CMCT
B. subtilis	30	cluster9	gcggatgtggcggaattggcagacgcgctagaatcaggctctagtgtctttacagacgtgggggttcaagtcccttcatccgcaccacca	LeuCAG	54	T-loop	T	0.000652787	1.65515	136.667	3.39507	FP type I	CMCT
B. subtilis	37	cluster10	gcgggtgtggcggaattggcagacgcgctagacttaggatctagtgtcttacgacgtgggggttcgagtcccttcacccgcaccacca	LeuTAG-1	54	T-loop	T	2.19176528778083e-14	2.01732	241.333	2.17844	FP type I	CMCT
B. subtilis	37	cluster13	gggcctgtagctcagctggttagagcgcacgcctgataagcgtgaggtcggtggttcgagtccactcaggcccaccacca	IleGAT-1	54	T-loop	T	4.84495484667341e-14	1.24641	527.667	2.18623	FP type I	CMCT
B. subtilis	37	cluster14	gtcccagtagctcagctggatagagcaacggccttctaagccgtcggtcgggagttcgaatctctcctgggacgccacca	ArgTCT	54	T-loop	T	2.7632415055864e-09	1.16118	391.333	4.87654	FP type I	CMCT
B. subtilis	37	cluster15	aggggcatagtttaacggtagaacagaggtctccaaaacctccggtgtgggttcgattcctactgcccctgccacca	TrpCCA	54	T-loop	T	0.00237141	1.12549	123	2.53026	FP type I	CMCT
B. subtilis	37	cluster16	cgcggggtggagcagttcggtagctcgtcgggctcataacccgaaggtcgcaggttcaaatcctgcccccgcaaccacca	MetCAT-1	54	T-loop	T	9.12113606865717e-10	1.14805	421.667	3.02321	FP type I	CMCT
B. subtilis	37	cluster2	gccggtgtggcggaattggcagacgcgcacgactcaaaatcgtgttccttctggagtgtcggttcgaccccgaccaccggtaccacca	LeuCAA	54	T-loop	T	5.82948470189812e-06	1.4038	155.667	2.86599	FP type I	CMCT
B. subtilis	37	cluster22	gcgggtgtagtttagtggtaaaacctcagccttccaagctgatgtcgtgagttcgattctcatcacccgctccacca	GlyTCC-1	54	T-loop	T	6.51233512634283e-05	1.4564	134.333	2.6573	FP type I	CMCT
B. subtilis	37	cluster31	gccggggtggtggaattggcagacacacaggacttaaaatcctgcggtaggtgactaccgtgccggttcaagtccggccctcggcaccacca	LeuTAA	54	T-loop	T	2.68988551739138e-10	2.22711	124.667	2.27644	FP type I	CMCT
B. subtilis	37	cluster36	gcgggtgtggcggaattggcagacgcgctagacttaggatctagtgtctttatgacgtgggggttcaagtcccttcacccgcaccacca	LeuTAG-2	54	T-loop	T	5.23573320666697e-08	1.6378	177.667	2.61661	FP type I	CMCT
B. subtilis	37	cluster38	ggcccgttggtcaagcggttaagacaccgccctttcacggcggtaacacgggttcgaatcccgtacgggtcaccacca	GluTTC	54	T-loop	T	0	1.9776	1918	6.17475	FP type I	CMCT
B. subtilis	37	cluster42	ggcggtgtagctcagctggctagagcgtacggttcatacccgtgaggtcgggggttcgatcccctccgccgctaccacca	MetCAT-3	54	T-loop	T	1.89796438462365e-07	1.61062	162.333	2.61808	FP type I	CMCT
B. subtilis	30	cluster15	aggggcatagtttaacggtagaacagaggtctccaaaacctccggtgtgggttcgattcctactgcccctgccacca	TrpCCA	59	T-loop	T	4.62673399449653e-06	1.24839	360.667	3.3353	FP type I	CMCT

## Sheet: G. stearothermophilus
Species	Temperature	Cluster ID	tRNA sequence	Anticodon	tRNA position	tRNA area	REF	adj. P value	Fold change	# RTs	% RTs	Modification	Treatment
G. stearothermophilus	40	cluster11	aggggcatagtttaatggtagaacagaggtctccaaaacctccggtgtgggttcgattcctactgcccctgccacca	TrpCCA	31	5' AC-stem	T	0	2.07439	547	18.5298	Ψ	CMCT
G. stearothermophilus	40	cluster26	ggcggcatagccaagtggtaaggcagaggtctgcaaaacctttacccccggttcgaatccgggtgccgcctccacca	CysGCA	31	5' AC-stem	T	7.5385148763159e-07	1.85778	249	23.6917	Ψ	CMCT
G. stearothermophilus	40	cluster3	cgggaagtagctcagcttggtagagcacacggttcgggtccgtgaggtcgcaggttcaaatcctgtcttcccgaccacca	ProCGG	32	AC-loop	T	1.397152591593e-05	2.07542	181	17.7451	Ψ	CMCT
G. stearothermophilus	40	cluster12	gccgatgtggcggaattggcagacgcgcacgactcaaaatcgtgtggggtagccccccgtgtgggttcgactcccaccatcggcaccacca	LeuCAA	39	3' AC-stem	T	0	2.81321	3280	30.3198	Ψ	CMCT
G. stearothermophilus	40	cluster14	ggaggggtagcgaagtggctaaacgcggcggactgtaaatccgctccctttgggttcggcggttcgaatccgtccccctccaccacca	TyrGTA	39	3' AC-stem	T	1.23342265906032e-06	1.49752	394	10.3439	Ψ	CMCT
G. stearothermophilus	40	cluster16	tgggccatagccaagcggtaaggcaacggactttgactccgtgatgcgctggttcgaatccagctggcccagccacca	GlnTTG-1	39	3' AC-stem	T	0	1.3352	2158	5.70251	Ψ	CMCT
G. stearothermophilus	40	cluster34	gcgggtgtggcggaattggcagacgcgctagattcagggtctagtgccctttacgggcgtgggggttcgagtcccttcacccgcaccacca	LeuCAG	39	3' AC-stem	T	0	3.08419	5362	25.2282	Ψ	CMCT
G. stearothermophilus	40	cluster39	gccggcttagctcaattggtagagcaactgacttgtaatcagtaggttgcgggttcaagtcctgcagccggcaccacca	ThrTGT	39	3' AC-stem	T	0	1.67476	1139	13.1357	Ψ	CMCT
G. stearothermophilus	40	cluster42	gccggggtggcggaattggcagacgcacaggacttaaaatcctggggtaggtaactaccgtgccggttcgagtccggccctcggcaccacca	LeuTAA	39	3' AC-stem	T	0	3.88633	467	32.2514	Ψ	CMCT
G. stearothermophilus	40	cluster44	gccgacttagctcaattggtagagcaactgaatcgtaatcagtaggttgcgggttcaagtcctgcagtcggcaccacca	ThrCGT-2	39	3' AC-stem	T	0	2.34531	787	13.3097	Ψ	CMCT
G. stearothermophilus	40	cluster8	gccgacttagctcaattggtagagcaactgaatcgtaatcagtaggttgcgggttcgagtcctgcagtcggcaccacca	ThrCGT-1	39	3' AC-stem	T	0	2.0901	499	13.5782	Ψ	CMCT
G. stearothermophilus	40	cluster9	ggctcggtagctcagtcggtagagcaaaggactgaaaatccttgtgtcggcggttcgattccgtcccgagccaccacca	PheGAA	39	3' AC-stem	T	0	2.29772	6153	37.8483	Ψ	CMCT
G. stearothermophilus	40	cluster11	aggggcatagtttaatggtagaacagaggtctccaaaacctccggtgtgggttcgattcctactgcccctgccacca	TrpCCA	55	T-loop	T	0	1.67421	4193	11.0485	Ψ	CMCT
G. stearothermophilus	40	cluster12	gccgatgtggcggaattggcagacgcgcacgactcaaaatcgtgtggggtagccccccgtgtgggttcgactcccaccatcggcaccacca	LeuCAA	55	T-loop	T	0	2.67134	8080	10.4921	Ψ	CMCT
G. stearothermophilus	40	cluster14	ggaggggtagcgaagtggctaaacgcggcggactgtaaatccgctccctttgggttcggcggttcgaatccgtccccctccaccacca	TyrGTA	55	T-loop	T	0	1.11897	2219	6.34163	Ψ	CMCT
G. stearothermophilus	40	cluster31	ggcccgttggtcaagtggttaagacaccgccctttcacggcggtaacacgggttcgaatcccgtacgggtcaccacca	GluTTC	55	T-loop	T	0	1.1649	7077	14.2589	Ψ	CMCT
G. stearothermophilus	40	cluster35	tggggtatagccaagcggtaaggcaacggactttgactccgtgatgcgttggttcgaatccagctaccccagccacca	GlnTTG-3	55	T-loop	T	4.7623432816327e-09	1.0861	1056	8.22302	Ψ	CMCT
G. stearothermophilus	40	cluster36	cgcggggtggagcagtctggtagctcgtcgggctcataacccgaaggtcgcaggttcaaatcctgcccccgcaaccacca	MetCAT-1	55	T-loop	T	0	1.28244	4472	6.33078	Ψ	CMCT
G. stearothermophilus	40	cluster44	gccgacttagctcaattggtagagcaactgaatcgtaatcagtaggttgcgggttcaagtcctgcagtcggcaccacca	ThrCGT-2	55	T-loop	T	0	1.18487	1602	12.2225	Ψ	CMCT
G. stearothermophilus	40	cluster5	ggaggaatacccaagtctggctgaagggggcggtttcgaaaaccgctaggggtgtcacagcccgcgggggttcgaatccctcttcctccgccacca	SerCGA-2	55	T-loop	T	0.000508316	1.32982	238	14.4681	Ψ	CMCT
G. stearothermophilus	40	cluster7	gccctcgtagtgtagtggatagcacgagagattccggttctcttagcgtgggttcgaatcctgccgagggcgccacca	ArgCCG	55	T-loop	T	0	1.7775	5150	13.4669	Ψ	CMCT
G. stearothermophilus	55	cluster11	aggggcatagtttaatggtagaacagaggtctccaaaacctccggtgtgggttcgattcctactgcccctgccacca	TrpCCA	31	5' AC-stem	T	0	2.54583	290	22.3077	Ψ	CMCT
G. stearothermophilus	55	cluster26	ggcggcatagccaagtggtaaggcagaggtctgcaaaacctttacccccggttcgaatccgggtgccgcctccacca	CysGCA	31	5' AC-stem	T	0.00260959	1.79536	59	21.3768	Ψ	CMCT
G. stearothermophilus	55	cluster3	cgggaagtagctcagcttggtagagcacacggttcgggtccgtgaggtcgcaggttcaaatcctgtcttcccgaccacca	ProCGG	32	AC-loop	T	0	3.21743	430	22.7033	Ψ	CMCT
G. stearothermophilus	55	cluster41	cgggaagtagctcagcttggcagagcacatggtttgggaccatggggtcgcaggttcaaatcctgtcttcccgaccacca	ProTGG	32	AC-loop	T	0	3.37478	216	17.8956	Ψ	CMCT
G. stearothermophilus	55	cluster12	gccgatgtggcggaattggcagacgcgcacgactcaaaatcgtgtggggtagccccccgtgtgggttcgactcccaccatcggcaccacca	LeuCAA	39	3' AC-stem	T	0	3.55497	1082	38.0718	Ψ	CMCT
G. stearothermophilus	55	cluster14	ggaggggtagcgaagtggctaaacgcggcggactgtaaatccgctccctttgggttcggcggttcgaatccgtccccctccaccacca	TyrGTA	39	3' AC-stem	T	4.05576365038305e-07	2.17204	119	16.4365	Ψ	CMCT
G. stearothermophilus	55	cluster16	tgggccatagccaagcggtaaggcaacggactttgactccgtgatgcgctggttcgaatccagctggcccagccacca	GlnTTG-1	39	3' AC-stem	T	0	3.0791	2759	14.5119	Ψ	CMCT
G. stearothermophilus	55	cluster18	tgggctatagccaagcggtaaggcaacggactttgactccgtgatgcgctggttcgaatccagctagcccagccacca	GlnTTG-2	39	3' AC-stem	T	0	3.21298	530	19.0991	Ψ	CMCT
G. stearothermophilus	55	cluster33	gagccattagctcagtaggtagagcatctgacttttaatcagagggtcggaggttcgagtcctccatggctcaccacca	LysTTT	39	3' AC-stem	T	0	1.95354	2445	19.4774	Ψ	CMCT
G. stearothermophilus	55	cluster34	gcgggtgtggcggaattggcagacgcgctagattcagggtctagtgccctttacgggcgtgggggttcgagtcccttcacccgcaccacca	LeuCAG	39	3' AC-stem	T	0	3.50395	1680	31.9817	Ψ	CMCT
G. stearothermophilus	55	cluster35	tggggtatagccaagcggtaaggcaacggactttgactccgtgatgcgttggttcgaatccagctaccccagccacca	GlnTTG-3	39	3' AC-stem	T	0	2.74033	361	18.1043	Ψ	CMCT
G. stearothermophilus	55	cluster39	gccggcttagctcaattggtagagcaactgacttgtaatcagtaggttgcgggttcaagtcctgcagccggcaccacca	ThrTGT	39	3' AC-stem	T	0	3.07915	1045	16.3052	Ψ	CMCT
G. stearothermophilus	55	cluster42	gccggggtggcggaattggcagacgcacaggacttaaaatcctggggtaggtaactaccgtgccggttcgagtccggccctcggcaccacca	LeuTAA	39	3' AC-stem	T	0	3.73378	127	40.1899	Ψ	CMCT
G. stearothermophilus	55	cluster44	gccgacttagctcaattggtagagcaactgaatcgtaatcagtaggttgcgggttcaagtcctgcagtcggcaccacca	ThrCGT-2	39	3' AC-stem	T	0	3.52072	1183	17.9161	Ψ	CMCT
G. stearothermophilus	55	cluster7	gccctcgtagtgtagtggatagcacgagagattccggttctcttagcgtgggttcgaatcctgccgagggcgccacca	ArgCCG	39	3' AC-stem	T	2.88132301663519e-08	1.52697	296	3.17154	Ψ	CMCT
G. stearothermophilus	55	cluster8	gccgacttagctcaattggtagagcaactgaatcgtaatcagtaggttgcgggttcgagtcctgcagtcggcaccacca	ThrCGT-1	39	3' AC-stem	T	0	3.33755	778	18.5592	Ψ	CMCT
G. stearothermophilus	55	cluster9	ggctcggtagctcagtcggtagagcaaaggactgaaaatccttgtgtcggcggttcgattccgtcccgagccaccacca	PheGAA	39	3' AC-stem	T	0	3.31041	3564	46.7471	Ψ	CMCT
G. stearothermophilus	55	cluster11	aggggcatagtttaatggtagaacagaggtctccaaaacctccggtgtgggttcgattcctactgcccctgccacca	TrpCCA	55	T-loop	T	0	2.79603	3538	12.4899	Ψ	CMCT
G. stearothermophilus	55	cluster12	gccgatgtggcggaattggcagacgcgcacgactcaaaatcgtgtggggtagccccccgtgtgggttcgactcccaccatcggcaccacca	LeuCAA	55	T-loop	T	0	4.09451	3482	13.7081	Ψ	CMCT
G. stearothermophilus	55	cluster13	gggcctatagctcagctggtcagagcgcacgcctgataagcgtgaggtcggtggttcaagtccacttaggcccaccacca	IleGAT	55	T-loop	T	0	2.57335	7010	11.2981	Ψ	CMCT
G. stearothermophilus	55	cluster14	ggaggggtagcgaagtggctaaacgcggcggactgtaaatccgctccctttgggttcggcggttcgaatccgtccccctccaccacca	TyrGTA	55	T-loop	T	0	2.27044	594	6.89495	Ψ	CMCT
G. stearothermophilus	55	cluster20	gcgctcgtagctcaattggatagagcatctgactacggatcagaaggttaggggttcgaatcctctcgagcgcgccacca	ArgACG	55	T-loop	T	0	1.61475	2641	7.38948	Ψ	CMCT
G. stearothermophilus	55	cluster22	ggtcccgtagtgtagtggttaacatgcctgcctgtcacgcaggagatcgcgggttcgagtcccgtcgggaccgccacca	AspGTC	55	T-loop	T	0	2.49715	1110	8.7879	Ψ	CMCT
G. stearothermophilus	55	cluster23	tccgcaatagctcagcggtagagcaaccggctgttaaccggtaggtcgtaggttcgaatcctacttgcggagccacca	AsnGTT	55	T-loop	T	0	1.14543	2765	4.21944	Ψ	CMCT
G. stearothermophilus	55	cluster25	ggccccgtagctcagtggatagagcgtcggtttcctaaaccgtgcgtcggaggttcgaatcctctcggggccgccacca	ArgCCT	55	T-loop	T	2.5511905537845e-07	1.93973	138	14.0816	Ψ	CMCT
G. stearothermophilus	55	cluster27	gcggtcgtggcggaatggcagacgcgctaggttgagggcctagtgggggcaaccccgtggaggttcaagtcctctcgaccgcaccacca	LeuGAG	55	T-loop	T	0	3.42966	1296	16.3616	Ψ	CMCT
G. stearothermophilus	55	cluster31	ggcccgttggtcaagtggttaagacaccgccctttcacggcggtaacacgggttcgaatcccgtacgggtcaccacca	GluTTC	55	T-loop	T	0	2.26817	4879	16.8462	Ψ	CMCT
G. stearothermophilus	55	cluster32	cgggatgtagctcagcttggtagagcacacgcatggggtgcgtggggtcgcaggttcaaatcctgtcatcccgaccacca	ProGGG	55	T-loop	T	1.52326782056033e-06	1.98655	60	6.34249	Ψ	CMCT
G. stearothermophilus	55	cluster34	gcgggtgtggcggaattggcagacgcgctagattcagggtctagtgccctttacgggcgtgggggttcgagtcccttcacccgcaccacca	LeuCAG	55	T-loop	T	0	2.49834	1592	7.62562	Ψ	CMCT
G. stearothermophilus	55	cluster35	tggggtatagccaagcggtaaggcaacggactttgactccgtgatgcgttggttcgaatccagctaccccagccacca	GlnTTG-3	55	T-loop	T	0	1.99599	319	7.75401	Ψ	CMCT
G. stearothermophilus	55	cluster36	cgcggggtggagcagtctggtagctcgtcgggctcataacccgaaggtcgcaggttcaaatcctgcccccgcaaccacca	MetCAT-1	55	T-loop	T	0	2.74863	1403	6.89808	Ψ	CMCT
G. stearothermophilus	55	cluster39	gccggcttagctcaattggtagagcaactgacttgtaatcagtaggttgcgggttcaagtcctgcagccggcaccacca	ThrTGT	55	T-loop	T	0	3.21561	2885	17.2837	Ψ	CMCT
G. stearothermophilus	55	cluster42	gccggggtggcggaattggcagacgcacaggacttaaaatcctggggtaggtaactaccgtgccggttcgagtccggccctcggcaccacca	LeuTAA	55	T-loop	T	5.9690221019894e-11	1.7274	287	9.72552	Ψ	CMCT
G. stearothermophilus	55	cluster43	ggaggagtacccaagtctggctgaaggggtcggtttcgaaaaccgataggggtgtcacagcccgcgggggttcgaatccctcctcctccgccacca	SerCGA-1	55	T-loop	T	1.04398859009931e-07	1.79232	165	13.0024	Ψ	CMCT
G. stearothermophilus	55	cluster44	gccgacttagctcaattggtagagcaactgaatcgtaatcagtaggttgcgggttcaagtcctgcagtcggcaccacca	ThrCGT-2	55	T-loop	T	0	3.58383	2569	15.4806	Ψ	CMCT
G. stearothermophilus	55	cluster5	ggaggaatacccaagtctggctgaagggggcggtttcgaaaaccgctaggggtgtcacagcccgcgggggttcgaatccctcttcctccgccacca	SerCGA-2	55	T-loop	T	0.00260959	1.78403	59	23.6	Ψ	CMCT
G. stearothermophilus	55	cluster7	gccctcgtagtgtagtggatagcacgagagattccggttctcttagcgtgggttcgaatcctgccgagggcgccacca	ArgCCG	55	T-loop	T	0	2.84072	2506	15.6694	Ψ	CMCT
G. stearothermophilus	55	cluster8	gccgacttagctcaattggtagagcaactgaatcgtaatcagtaggttgcgggttcgagtcctgcagtcggcaccacca	ThrCGT-1	55	T-loop	T	0	2.0557	822	9.23077	Ψ	CMCT
G. stearothermophilus	55	cluster9	ggctcggtagctcagtcggtagagcaaaggactgaaaatccttgtgtcggcggttcgattccgtcccgagccaccacca	PheGAA	55	T-loop	T	0	1.88353	1774	2.51364	Ψ	CMCT
G. stearothermophilus	55	cluster11	aggggcatagtttaatggtagaacagaggtctccaaaacctccggtgtgggttcgattcctactgcccctgccacca	TrpCCA	60	T-loop	T	0	2.11547	639	2.04075	Ψ	CMCT
G. stearothermophilus	55	cluster13	gggcctatagctcagctggtcagagcgcacgcctgataagcgtgaggtcggtggttcaagtccacttaggcccaccacca	IleGAT	60	T-loop	T	0	2.04654	1714	2.40518	Ψ	CMCT
G. stearothermophilus	55	cluster16	tgggccatagccaagcggtaaggcaacggactttgactccgtgatgcgctggttcgaatccagctggcccagccacca	GlnTTG-1	60	T-loop	T	0	2.67673	1316	3.69653	Ψ	CMCT
G. stearothermophilus	55	cluster18	tgggctatagccaagcggtaaggcaacggactttgactccgtgatgcgctggttcgaatccagctagcccagccacca	GlnTTG-2	60	T-loop	T	2.14433212992637e-09	1.8978	215	3.83518	Ψ	CMCT
G. stearothermophilus	55	cluster23	tccgcaatagctcagcggtagagcaaccggctgttaaccggtaggtcgtaggttcgaatcctacttgcggagccacca	AsnGTT	60	T-loop	T	0	3.37206	1893	2.60085	Ψ	CMCT
G. stearothermophilus	55	cluster27	gcggtcgtggcggaatggcagacgcgctaggttgagggcctagtgggggcaaccccgtggaggttcaagtcctctcgaccgcaccacca	LeuGAG	60	T-loop	T	9.18057091909181e-09	1.59896	251	2.78827	Ψ	CMCT
G. stearothermophilus	55	cluster31	ggcccgttggtcaagtggttaagacaccgccctttcacggcggtaacacgggttcgaatcccgtacgggtcaccacca	GluTTC	60	T-loop	T	0	4.03899	1052	3.32155	Ψ	CMCT
G. stearothermophilus	55	cluster35	tggggtatagccaagcggtaaggcaacggactttgactccgtgatgcgttggttcgaatccagctaccccagccacca	GlnTTG-3	60	T-loop	T	5.59954752444106e-08	2.18021	104	2.2653	Ψ	CMCT
G. stearothermophilus	55	cluster36	cgcggggtggagcagtctggtagctcgtcgggctcataacccgaaggtcgcaggttcaaatcctgcccccgcaaccacca	MetCAT-1	60	T-loop	T	0	2.74589	1123	4.80922	Ψ	CMCT
G. stearothermophilus	55	cluster42	gccggggtggcggaattggcagacgcacaggacttaaaatcctggggtaggtaactaccgtgccggttcgagtccggccctcggcaccacca	LeuTAA	60	T-loop	T	1.24298091286335e-08	2.75845	71	2.12702	Ψ	CMCT
G. stearothermophilus	55	cluster43	ggaggagtacccaagtctggctgaaggggtcggtttcgaaaaccgataggggtgtcacagcccgcgggggttcgaatccctcctcctccgccacca	SerCGA-1	60	T-loop	T	0.00260959	1.40514	51	3.04659	Ψ	CMCT
G. stearothermophilus	55	cluster6	gtcccagtagctcagtaggatagagcagcggccttctaagccgtcggtcgggagttcgagtctctcctgggacgccacca	ArgTCT	60	T-loop	T	7.50626408766401e-11	2.95022	92	2.27498	Ψ	CMCT
G. stearothermophilus	70	cluster11	aggggcatagtttaatggtagaacagaggtctccaaaacctccggtgtgggttcgattcctactgcccctgccacca	TrpCCA	31	5' AC-stem	T	0	3.17835	152	21.6524	Ψ	CMCT
G. stearothermophilus	70	cluster2	ggagaagtacccaagtggctgaaggggacggtttgctaaaccgttaggtcgcagttttgcggcgcgcgggttcaaatcccgccttctccgccacca	SerGCT-1	31	5' AC-stem	T	7.64660615092179e-11	2.63441	97	20.2929	Ψ	CMCT
G. stearothermophilus	70	cluster25	ggccccgtagctcagtggatagagcgtcggtttcctaaaccgtgcgtcggaggttcgaatcctctcggggccgccacca	ArgCCT	31	5' AC-stem	T	0.0061228	1.32385	42	14.6853	Ψ	CMCT
G. stearothermophilus	70	cluster26	ggcggcatagccaagtggtaaggcagaggtctgcaaaacctttacccccggttcgaatccgggtgccgcctccacca	CysGCA	31	5' AC-stem	T	1.40930071250343e-05	2.1512	43	21.5	Ψ	CMCT
G. stearothermophilus	70	cluster40	ggagaagtacccaagtggctgaaggggacggtttgctaaaccgttaggtcgtgacttaacggcgcgcgggttcaaatcccgccttctccgccacca	SerGCT-2	31	5' AC-stem	T	0.000124251	1.96953	44	20.0913	Ψ	CMCT
G. stearothermophilus	70	cluster3	cgggaagtagctcagcttggtagagcacacggttcgggtccgtgaggtcgcaggttcaaatcctgtcttcccgaccacca	ProCGG	32	AC-loop	T	0	3.80725	805	20	Ψ	CMCT
G. stearothermophilus	70	cluster41	cgggaagtagctcagcttggcagagcacatggtttgggaccatggggtcgcaggttcaaatcctgtcttcccgaccacca	ProTGG	32	AC-loop	T	0	3.8315	358	17.0476	Ψ	CMCT
G. stearothermophilus	70	cluster12	gccgatgtggcggaattggcagacgcgcacgactcaaaatcgtgtggggtagccccccgtgtgggttcgactcccaccatcggcaccacca	LeuCAA	39	3' AC-stem	T	0	3.99817	1749	43.8786	Ψ	CMCT
G. stearothermophilus	70	cluster14	ggaggggtagcgaagtggctaaacgcggcggactgtaaatccgctccctttgggttcggcggttcgaatccgtccccctccaccacca	TyrGTA	39	3' AC-stem	T	0	2.88377	117	18.5127	Ψ	CMCT
G. stearothermophilus	70	cluster16	tgggccatagccaagcggtaaggcaacggactttgactccgtgatgcgctggttcgaatccagctggcccagccacca	GlnTTG-1	39	3' AC-stem	T	0	3.88222	3188	14.83	Ψ	CMCT
G. stearothermophilus	70	cluster18	tgggctatagccaagcggtaaggcaacggactttgactccgtgatgcgctggttcgaatccagctagcccagccacca	GlnTTG-2	39	3' AC-stem	T	0	3.7526	895	19.128	Ψ	CMCT
G. stearothermophilus	70	cluster20	gcgctcgtagctcaattggatagagcatctgactacggatcagaaggttaggggttcgaatcctctcgagcgcgccacca	ArgACG	39	3' AC-stem	T	0	1.75148	1551	17.4761	Ψ	CMCT
G. stearothermophilus	70	cluster33	gagccattagctcagtaggtagagcatctgacttttaatcagagggtcggaggttcgagtcctccatggctcaccacca	LysTTT	39	3' AC-stem	T	0	2.68563	2418	27.6659	Ψ	CMCT
G. stearothermophilus	70	cluster34	gcgggtgtggcggaattggcagacgcgctagattcagggtctagtgccctttacgggcgtgggggttcgagtcccttcacccgcaccacca	LeuCAG	39	3' AC-stem	T	0	3.96804	1520	29.933	Ψ	CMCT
G. stearothermophilus	70	cluster35	tggggtatagccaagcggtaaggcaacggactttgactccgtgatgcgttggttcgaatccagctaccccagccacca	GlnTTG-3	39	3' AC-stem	T	0	2.86196	199	18.7206	Ψ	CMCT
G. stearothermophilus	70	cluster39	gccggcttagctcaattggtagagcaactgacttgtaatcagtaggttgcgggttcaagtcctgcagccggcaccacca	ThrTGT	39	3' AC-stem	T	0	3.51629	1272	19.2756	Ψ	CMCT
G. stearothermophilus	70	cluster42	gccggggtggcggaattggcagacgcacaggacttaaaatcctggggtaggtaactaccgtgccggttcgagtccggccctcggcaccacca	LeuTAA	39	3' AC-stem	T	0	4.39442	215	49.6536	Ψ	CMCT
G. stearothermophilus	70	cluster44	gccgacttagctcaattggtagagcaactgaatcgtaatcagtaggttgcgggttcaagtcctgcagtcggcaccacca	ThrCGT-2	39	3' AC-stem	T	0	4.18748	2071	20.284	Ψ	CMCT
G. stearothermophilus	70	cluster7	gccctcgtagtgtagtggatagcacgagagattccggttctcttagcgtgggttcgaatcctgccgagggcgccacca	ArgCCG	39	3' AC-stem	T	0	2.35006	379	5.63736	Ψ	CMCT
G. stearothermophilus	70	cluster8	gccgacttagctcaattggtagagcaactgaatcgtaatcagtaggttgcgggttcgagtcctgcagtcggcaccacca	ThrCGT-1	39	3' AC-stem	T	0	4.21931	925	20	Ψ	CMCT
G. stearothermophilus	70	cluster9	ggctcggtagctcagtcggtagagcaaaggactgaaaatccttgtgtcggcggttcgattccgtcccgagccaccacca	PheGAA	39	3' AC-stem	T	0	3.91265	3599	51.3409	Ψ	CMCT
G. stearothermophilus	70	cluster11	aggggcatagtttaatggtagaacagaggtctccaaaacctccggtgtgggttcgattcctactgcccctgccacca	TrpCCA	55	T-loop	T	0	3.28094	3177	16.0601	Ψ	CMCT
G. stearothermophilus	70	cluster12	gccgatgtggcggaattggcagacgcgcacgactcaaaatcgtgtggggtagccccccgtgtgggttcgactcccaccatcggcaccacca	LeuCAA	55	T-loop	T	0	4.64309	6366	15.5443	Ψ	CMCT
G. stearothermophilus	70	cluster13	gggcctatagctcagctggtcagagcgcacgcctgataagcgtgaggtcggtggttcaagtccacttaggcccaccacca	IleGAT	55	T-loop	T	0	2.86796	6632	12.2897	Ψ	CMCT
G. stearothermophilus	70	cluster14	ggaggggtagcgaagtggctaaacgcggcggactgtaaatccgctccctttgggttcggcggttcgaatccgtccccctccaccacca	TyrGTA	55	T-loop	T	0	2.99743	960	11.8038	Ψ	CMCT
G. stearothermophilus	70	cluster15	ggggccttagctcagctgggagagcgcctgccccgcacgcaggaggtcatcggttcgaatccgataggctccaccacca	AlaCGC	55	T-loop	T	0.0019152	1.23209	144	6.08622	Ψ	CMCT
G. stearothermophilus	70	cluster16	tgggccatagccaagcggtaaggcaacggactttgactccgtgatgcgctggttcgaatccagctggcccagccacca	GlnTTG-1	55	T-loop	T	0	1.44047	1316	3.89984	Ψ	CMCT
G. stearothermophilus	70	cluster18	tgggctatagccaagcggtaaggcaacggactttgactccgtgatgcgctggttcgaatccagctagcccagccacca	GlnTTG-2	55	T-loop	T	1.25779326696657e-06	1.25381	392	4.93765	Ψ	CMCT
G. stearothermophilus	70	cluster20	gcgctcgtagctcaattggatagagcatctgactacggatcagaaggttaggggttcgaatcctctcgagcgcgccacca	ArgACG	55	T-loop	T	0	2.43141	4851	11.7446	Ψ	CMCT
G. stearothermophilus	70	cluster22	ggtcccgtagtgtagtggttaacatgcctgcctgtcacgcaggagatcgcgggttcgagtcccgtcgggaccgccacca	AspGTC	55	T-loop	T	0	2.89177	1116	10.3573	Ψ	CMCT
G. stearothermophilus	70	cluster23	tccgcaatagctcagcggtagagcaaccggctgttaaccggtaggtcgtaggttcgaatcctacttgcggagccacca	AsnGTT	55	T-loop	T	0	1.78269	4300	5.98253	Ψ	CMCT
G. stearothermophilus	70	cluster25	ggccccgtagctcagtggatagagcgtcggtttcctaaaccgtgcgtcggaggttcgaatcctctcggggccgccacca	ArgCCT	55	T-loop	T	9.53629984056252e-10	2.35887	178	18.2939	Ψ	CMCT
G. stearothermophilus	70	cluster26	ggcggcatagccaagtggtaaggcagaggtctgcaaaacctttacccccggttcgaatccgggtgccgcctccacca	CysGCA	55	T-loop	T	1.23780767056979e-14	1.93843	433	6.2356	Ψ	CMCT
G. stearothermophilus	70	cluster27	gcggtcgtggcggaatggcagacgcgctaggttgagggcctagtgggggcaaccccgtggaggttcaagtcctctcgaccgcaccacca	LeuGAG	55	T-loop	T	0	3.71253	1847	16.3495	Ψ	CMCT
G. stearothermophilus	70	cluster31	ggcccgttggtcaagtggttaagacaccgccctttcacggcggtaacacgggttcgaatcccgtacgggtcaccacca	GluTTC	55	T-loop	T	0	2.76037	5238	17.073	Ψ	CMCT
G. stearothermophilus	70	cluster32	cgggatgtagctcagcttggtagagcacacgcatggggtgcgtggggtcgcaggttcaaatcctgtcatcccgaccacca	ProGGG	55	T-loop	T	1.03930182978236e-10	2.72506	190	9.06056	Ψ	CMCT
G. stearothermophilus	70	cluster33	gagccattagctcagtaggtagagcatctgacttttaatcagagggtcggaggttcgagtcctccatggctcaccacca	LysTTT	55	T-loop	T	0	1.4297	2805	4.48305	Ψ	CMCT
G. stearothermophilus	70	cluster34	gcgggtgtggcggaattggcagacgcgctagattcagggtctagtgccctttacgggcgtgggggttcgagtcccttcacccgcaccacca	LeuCAG	55	T-loop	T	0	2.95678	2214	10.8444	Ψ	CMCT
G. stearothermophilus	70	cluster35	tggggtatagccaagcggtaaggcaacggactttgactccgtgatgcgttggttcgaatccagctaccccagccacca	GlnTTG-3	55	T-loop	T	0	2.62063	286	13.619	Ψ	CMCT
G. stearothermophilus	70	cluster36	cgcggggtggagcagtctggtagctcgtcgggctcataacccgaaggtcgcaggttcaaatcctgcccccgcaaccacca	MetCAT-1	55	T-loop	T	0	3.03133	2394	9.25897	Ψ	CMCT
G. stearothermophilus	70	cluster39	gccggcttagctcaattggtagagcaactgacttgtaatcagtaggttgcgggttcaagtcctgcagccggcaccacca	ThrTGT	55	T-loop	T	0	3.78115	3582	18.179	Ψ	CMCT
G. stearothermophilus	70	cluster4	ggggcattagctcagttgggagagcgtcgtgctggcagcgcgaaggtcaccggttcgagcccggtatgctccaccacca	AlaGGC	55	T-loop	T	0.000173867	1.45649	159	4.29962	Ψ	CMCT
G. stearothermophilus	70	cluster42	gccggggtggcggaattggcagacgcacaggacttaaaatcctggggtaggtaactaccgtgccggttcgagtccggccctcggcaccacca	LeuTAA	55	T-loop	T	0	2.47387	538	10.516	Ψ	CMCT
G. stearothermophilus	70	cluster43	ggaggagtacccaagtctggctgaaggggtcggtttcgaaaaccgataggggtgtcacagcccgcgggggttcgaatccctcctcctccgccacca	SerCGA-1	55	T-loop	T	0	2.44835	356	16.9847	Ψ	CMCT
G. stearothermophilus	70	cluster44	gccgacttagctcaattggtagagcaactgaatcgtaatcagtaggttgcgggttcaagtcctgcagtcggcaccacca	ThrCGT-2	55	T-loop	T	0	4.38466	3971	14.6553	Ψ	CMCT
G. stearothermophilus	70	cluster5	ggaggaatacccaagtctggctgaagggggcggtttcgaaaaccgctaggggtgtcacagcccgcgggggttcgaatccctcttcctccgccacca	SerCGA-2	55	T-loop	T	1.54025341177978e-06	2.05886	80	21.5633	Ψ	CMCT
G. stearothermophilus	70	cluster6	gtcccagtagctcagtaggatagagcagcggccttctaagccgtcggtcgggagttcgagtctctcctgggacgccacca	ArgTCT	55	T-loop	T	9.65340048952113e-06	1.03828	395	8.20012	Ψ	CMCT
G. stearothermophilus	70	cluster7	gccctcgtagtgtagtggatagcacgagagattccggttctcttagcgtgggttcgaatcctgccgagggcgccacca	ArgCCG	55	T-loop	T	0	3.68458	2094	18.166	Ψ	CMCT
G. stearothermophilus	70	cluster8	gccgacttagctcaattggtagagcaactgaatcgtaatcagtaggttgcgggttcgagtcctgcagtcggcaccacca	ThrCGT-1	55	T-loop	T	0	3.18604	1386	11.5838	Ψ	CMCT
G. stearothermophilus	70	cluster9	ggctcggtagctcagtcggtagagcaaaggactgaaaatccttgtgtcggcggttcgattccgtcccgagccaccacca	PheGAA	55	T-loop	T	0	2.75459	2628	3.90305	Ψ	CMCT
G. stearothermophilus	70	cluster13	gggcctatagctcagctggtcagagcgcacgcctgataagcgtgaggtcggtggttcaagtccacttaggcccaccacca	IleGAT	60	T-loop	T	0	1.161	1504	2.43492	Ψ	CMCT
G. stearothermophilus	70	cluster14	ggaggggtagcgaagtggctaaacgcggcggactgtaaatccgctccctttgggttcggcggttcgaatccgtccccctccaccacca	TyrGTA	60	T-loop	T	5.68823387701262e-08	1.99354	178	2.03871	Ψ	CMCT
G. stearothermophilus	70	cluster16	tgggccatagccaagcggtaaggcaacggactttgactccgtgatgcgctggttcgaatccagctggcccagccacca	GlnTTG-1	60	T-loop	T	0	1.40632	1031	2.77643	Ψ	CMCT
G. stearothermophilus	70	cluster18	tgggctatagccaagcggtaaggcaacggactttgactccgtgatgcgctggttcgaatccagctagcccagccacca	GlnTTG-2	60	T-loop	T	1.07110257544759e-05	1.15082	274	3.1013	Ψ	CMCT
G. stearothermophilus	70	cluster23	tccgcaatagctcagcggtagagcaaccggctgttaaccggtaggtcgtaggttcgaatcctacttgcggagccacca	AsnGTT	60	T-loop	T	0	1.93038	1627	2.07745	Ψ	CMCT
G. stearothermophilus	70	cluster27	gcggtcgtggcggaatggcagacgcgctaggttgagggcctagtgggggcaaccccgtggaggttcaagtcctctcgaccgcaccacca	LeuGAG	60	T-loop	T	2.07636531472564e-06	1.34493	299	2.34289	Ψ	CMCT
G. stearothermophilus	70	cluster31	ggcccgttggtcaagtggttaagacaccgccctttcacggcggtaacacgggttcgaatcccgtacgggtcaccacca	GluTTC	60	T-loop	T	0	3.22899	1082	3.23381	Ψ	CMCT
G. stearothermophilus	70	cluster36	cgcggggtggagcagtctggtagctcgtcgggctcataacccgaaggtcgcaggttcaaatcctgcccccgcaaccacca	MetCAT-1	60	T-loop	T	0	1.62743	1098	3.80168	Ψ	CMCT
G. stearothermophilus	70	cluster39	gccggcttagctcaattggtagagcaactgacttgtaatcagtaggttgcgggttcaagtcctgcagccggcaccacca	ThrTGT	60	T-loop	T	0	2.12636	596	2.67193	Ψ	CMCT
G. stearothermophilus	70	cluster6	gtcccagtagctcagtaggatagagcagcggccttctaagccgtcggtcgggagttcgagtctctcctgggacgccacca	ArgTCT	60	T-loop	T	2.81262796494069e-08	2.0104	124	2.14533	Ψ	CMCT
G. stearothermophilus	40	cluster33	gagccattagctcagtaggtagagcatctgacttttaatcagagggtcggaggttcgagtcctccatggctcaccacca	LysTTT	38	AC-loop	A	0	1.00985	2608	14.7678	FP type II	CMCT
G. stearothermophilus	40	cluster39	gccggcttagctcaattggtagagcaactgacttgtaatcagtaggttgcgggttcaagtcctgcagccggcaccacca	ThrTGT	38	AC-loop	A	0.000582286	1.15965	316	4.19543	FP type II	CMCT
G. stearothermophilus	40	cluster44	gccgacttagctcaattggtagagcaactgaatcgtaatcagtaggttgcgggttcaagtcctgcagtcggcaccacca	ThrCGT-2	38	AC-loop	A	0.000272888	1.46081	189	3.68709	FP type II	CMCT
G. stearothermophilus	40	cluster6	gtcccagtagctcagtaggatagagcagcggccttctaagccgtcggtcgggagttcgagtctctcctgggacgccacca	ArgTCT	46	V-region	G	0.000572705	2.25983	92	16.1687	FP type II	CMCT
G. stearothermophilus	55	cluster41	cgggaagtagctcagcttggcagagcacatggtttgggaccatggggtcgcaggttcaaatcctgtcttcccgaccacca	ProTGG	31	5' AC-stem	G	6.67822318518049e-09	1.77339	204	20.5853	FP type II	CMCT
G. stearothermophilus	55	cluster20	gcgctcgtagctcaattggatagagcatctgactacggatcagaaggttaggggttcgaatcctctcgagcgcgccacca	ArgACG	38	AC-loop	A	6.52883939989404e-14	1.07033	1050	17.0261	FP type II	CMCT
G. stearothermophilus	55	cluster33	gagccattagctcagtaggtagagcatctgacttttaatcagagggtcggaggttcgagtcctccatggctcaccacca	LysTTT	38	AC-loop	A	0	1.44638	3591	35.5263	FP type II	CMCT
G. stearothermophilus	55	cluster44	gccgacttagctcaattggtagagcaactgaatcgtaatcagtaggttgcgggttcaagtcctgcagtcggcaccacca	ThrCGT-2	38	AC-loop	A	1.56156143645959e-05	1.20578	316	5.83026	FP type II	CMCT
G. stearothermophilus	55	cluster8	gccgacttagctcaattggtagagcaactgaatcgtaatcagtaggttgcgggttcgagtcctgcagtcggcaccacca	ThrCGT-1	38	AC-loop	A	0.000948231	1.12592	227	6.64909	FP type II	CMCT
G. stearothermophilus	55	cluster34	gcgggtgtggcggaattggcagacgcgctagattcagggtctagtgccctttacgggcgtgggggttcgagtcccttcacccgcaccacca	LeuCAG	42	3' AC-stem	A	0.00276629	1.10449	143	2.27381	FP type II	CMCT
G. stearothermophilus	55	cluster6	gtcccagtagctcagtaggatagagcagcggccttctaagccgtcggtcgggagttcgagtctctcctgggacgccacca	ArgTCT	46	V-region	G	0	4.19688	387	23.8889	FP type II	CMCT
G. stearothermophilus	55	cluster22	ggtcccgtagtgtagtggttaacatgcctgcctgtcacgcaggagatcgcgggttcgagtcccgtcgggaccgccacca	AspGTC	57	T-loop	G	0	3.79606	274	2.09737	FP type II	CMCT
G. stearothermophilus	55	cluster13	gggcctatagctcagctggtcagagcgcacgcctgataagcgtgaggtcggtggttcaagtccacttaggcccaccacca	IleGAT	59	T-loop	G	0	1.80261	1642	2.36093	FP type II	CMCT
G. stearothermophilus	55	cluster15	ggggccttagctcagctgggagagcgcctgccccgcacgcaggaggtcatcggttcgaatccgataggctccaccacca	AlaCGC	59	T-loop	A	0	2.73623	219	10.8685	FP type II	CMCT
G. stearothermophilus	55	cluster16	tgggccatagccaagcggtaaggcaacggactttgactccgtgatgcgctggttcgaatccagctggcccagccacca	GlnTTG-1	59	T-loop	A	0	2.34356	1153	3.36299	FP type II	CMCT
G. stearothermophilus	55	cluster17	gcttccatagctcagtaggtagagcacttccatggtaaggaagaggtcaccggttcgagcccggttggaagctccacca	ThrGGT	59	T-loop	G	2.83651110932759e-08	2.10118	139	2.73138	FP type II	CMCT
G. stearothermophilus	55	cluster18	tgggctatagccaagcggtaaggcaacggactttgactccgtgatgcgctggttcgaatccagctagcccagccacca	GlnTTG-2	59	T-loop	A	3.97387363596492e-07	1.68504	161	2.98646	FP type II	CMCT
G. stearothermophilus	55	cluster27	gcggtcgtggcggaatggcagacgcgctaggttgagggcctagtgggggcaaccccgtggaggttcaagtcctctcgaccgcaccacca	LeuGAG	59	T-loop	G	8.13570221144625e-05	1.33356	186	2.12547	FP type II	CMCT
G. stearothermophilus	55	cluster35	tggggtatagccaagcggtaaggcaacggactttgactccgtgatgcgttggttcgaatccagctaccccagccacca	GlnTTG-3	59	T-loop	A	1.49400487563328e-05	1.82558	104	2.31781	FP type II	CMCT
G. stearothermophilus	55	cluster42	gccggggtggcggaattggcagacgcacaggacttaaaatcctggggtaggtaactaccgtgccggttcgagtccggccctcggcaccacca	LeuTAA	59	T-loop	G	0.000103484	1.76519	80	2.44873	FP type II	CMCT
G. stearothermophilus	55	cluster30	ggaggattagctcagctgggagagcacttgccttacaagcaaggggtcggcggttcgatcccgtcatcctccaccacca	ValTAC	60	T-loop	C	0	1.04967	2711	11.002	FP type II	CMCT
G. stearothermophilus	55	cluster37	ggcggtgtagctcagctggctagagcgtacggttcatacccgtgaggtcgggggttcgatcccctccaccgccaccacca	MetCAT-2	60	T-loop	C	0	1.6448	2720	19.3636	FP type II	CMCT
G. stearothermophilus	55	cluster4	ggggcattagctcagttgggagagcgtcgtgctggcagcgcgaaggtcaccggttcgagcccggtatgctccaccacca	AlaGGC	60	T-loop	C	4.34438748269733e-05	1.24676	185	4.8442	FP type II	CMCT
G. stearothermophilus	70	cluster41	cgggaagtagctcagcttggcagagcacatggtttgggaccatggggtcgcaggttcaaatcctgtcttcccgaccacca	ProTGG	31	5' AC-stem	G	4.16012495343013e-15	2.2999	268	15.3846	FP type II	CMCT
G. stearothermophilus	70	cluster20	gcgctcgtagctcaattggatagagcatctgactacggatcagaaggttaggggttcgaatcctctcgagcgcgccacca	ArgACG	38	AC-loop	A	0	1.43091	1311	17.9001	FP type II	CMCT
G. stearothermophilus	70	cluster33	gagccattagctcagtaggtagagcatctgacttttaatcagagggtcggaggttcgagtcctccatggctcaccacca	LysTTT	38	AC-loop	A	0	1.75094	3196	50.5536	FP type II	CMCT
G. stearothermophilus	70	cluster39	gccggcttagctcaattggtagagcaactgacttgtaatcagtaggttgcgggttcaagtcctgcagccggcaccacca	ThrTGT	38	AC-loop	A	7.37125763344665e-07	1.47714	269	5.04975	FP type II	CMCT
G. stearothermophilus	70	cluster44	gccgacttagctcaattggtagagcaactgaatcgtaatcagtaggttgcgggttcaagtcctgcagtcggcaccacca	ThrCGT-2	38	AC-loop	A	5.22671165607373e-11	1.59739	396	4.86546	FP type II	CMCT
G. stearothermophilus	70	cluster8	gccgacttagctcaattggtagagcaactgaatcgtaatcagtaggttgcgggttcgagtcctgcagtcggcaccacca	ThrCGT-1	38	AC-loop	A	1.44288211012601e-06	1.51641	220	5.94595	FP type II	CMCT
G. stearothermophilus	70	cluster6	gtcccagtagctcagtaggatagagcagcggccttctaagccgtcggtcgggagttcgagtctctcctgggacgccacca	ArgTCT	46	V-region	G	0	4.7334	552	22.9046	FP type II	CMCT
G. stearothermophilus	70	cluster15	ggggccttagctcagctgggagagcgcctgccccgcacgcaggaggtcatcggttcgaatccgataggctccaccacca	AlaCGC	59	T-loop	A	0.000772955	1.21697	145	5.4717	FP type II	CMCT
G. stearothermophilus	70	cluster16	tgggccatagccaagcggtaaggcaacggactttgactccgtgatgcgctggttcgaatccagctggcccagccacca	GlnTTG-1	59	T-loop	A	0	1.28729	839	2.32391	FP type II	CMCT
G. stearothermophilus	70	cluster30	ggaggattagctcagctgggagagcacttgccttacaagcaaggggtcggcggttcgatcccgtcatcctccaccacca	ValTAC	60	T-loop	C	0	1.38676	4244	14.0889	FP type II	CMCT
G. stearothermophilus	70	cluster37	ggcggtgtagctcagctggctagagcgtacggttcatacccgtgaggtcgggggttcgatcccctccaccgccaccacca	MetCAT-2	60	T-loop	C	0	1.93362	3319	23.1032	FP type II	CMCT
G. stearothermophilus	70	cluster4	ggggcattagctcagttgggagagcgtcgtgctggcagcgcgaaggtcaccggttcgagcccggtatgctccaccacca	AlaGGC	60	T-loop	C	6.4974111561119e-12	2.02251	287	6.89076	FP type II	CMCT
G. stearothermophilus	40	cluster22	ggtcccgtagtgtagtggttaacatgcctgcctgtcacgcaggagatcgcgggttcgagtcccgtcgggaccgccacca	AspGTC	54	T-loop	T	0	1.58646	827	5.2365	FP type I	CMCT
G. stearothermophilus	55	cluster28	ggggccttagctcagctgggagagcgcctgctttgcacgcaggaggtcatcggttcgatcccgataggctccaccacca	AlaTGC	7	5' ACC-stem	T	1.53799285863357e-13	1.39007	578	36.7684	FP type I	CMCT
G. stearothermophilus	55	cluster13	gggcctatagctcagctggtcagagcgcacgcctgataagcgtgaggtcggtggttcaagtccacttaggcccaccacca	IleGAT	54	T-loop	T	0	1.04777	1159	2.10589	FP type I	CMCT
G. stearothermophilus	55	cluster22	ggtcccgtagtgtagtggttaacatgcctgcctgtcacgcaggagatcgcgggttcgagtcccgtcgggaccgccacca	AspGTC	54	T-loop	T	0	2.92106	750	6.50985	FP type I	CMCT
G. stearothermophilus	55	cluster31	ggcccgttggtcaagtggttaagacaccgccctttcacggcggtaacacgggttcgaatcccgtacgggtcaccacca	GluTTC	54	T-loop	T	0	1.44317	1262	5.24021	FP type I	CMCT
G. stearothermophilus	55	cluster34	gcgggtgtggcggaattggcagacgcgctagattcagggtctagtgccctttacgggcgtgggggttcgagtcccttcacccgcaccacca	LeuCAG	54	T-loop	T	4.67445425801248e-11	1.35974	480	2.48898	FP type I	CMCT
G. stearothermophilus	55	cluster36	cgcggggtggagcagtctggtagctcgtcgggctcataacccgaaggtcgcaggttcaaatcctgcccccgcaaccacca	MetCAT-1	54	T-loop	T	1.96812082598875e-08	1.09886	509	2.688	FP type I	CMCT
G. stearothermophilus	55	cluster37	ggcggtgtagctcagctggctagagcgtacggttcatacccgtgaggtcgggggttcgatcccctccaccgccaccacca	MetCAT-2	54	T-loop	T	2.68508383618626e-05	1.10872	276	2.67494	FP type I	CMCT
G. stearothermophilus	55	cluster28	ggggccttagctcagctgggagagcgcctgctttgcacgcaggaggtcatcggttcgatcccgataggctccaccacca	AlaTGC	59	T-loop	T	2.04316851817304e-11	1.09293	776	2.98496	FP type I	CMCT
G. stearothermophilus	70	cluster36	cgcggggtggagcagtctggtagctcgtcgggctcataacccgaaggtcgcaggttcaaatcctgcccccgcaaccacca	MetCAT-1	8	after 5' ACC-stem	T	1.9379312277399e-06	1.09195	380	13.7432	FP type I	CMCT
G. stearothermophilus	70	cluster11	aggggcatagtttaatggtagaacagaggtctccaaaacctccggtgtgggttcgattcctactgcccctgccacca	TrpCCA	54	T-loop	T	1.85622333485693e-09	1.40785	386	2.3246	FP type I	CMCT
G. stearothermophilus	70	cluster13	gggcctatagctcagctggtcagagcgcacgcctgataagcgtgaggtcggtggttcaagtccacttaggcccaccacca	IleGAT	54	T-loop	T	0	1.30815	1283	2.71064	FP type I	CMCT
G. stearothermophilus	70	cluster14	ggaggggtagcgaagtggctaaacgcggcggactgtaaatccgctccctttgggttcggcggttcgaatccgtccccctccaccacca	TyrGTA	54	T-loop	T	1.14527573711996e-07	1.7086	262	3.65259	FP type I	CMCT
G. stearothermophilus	70	cluster16	tgggccatagccaagcggtaaggcaacggactttgactccgtgatgcgctggttcgaatccagctggcccagccacca	GlnTTG-1	54	T-loop	T	4.38557424588389e-10	1.1139	805	2.48235	FP type I	CMCT
G. stearothermophilus	70	cluster22	ggtcccgtagtgtagtggttaacatgcctgcctgtcacgcaggagatcgcgggttcgagtcccgtcgggaccgccacca	AspGTC	54	T-loop	T	0	3.12482	654	6.77089	FP type I	CMCT
G. stearothermophilus	70	cluster30	ggaggattagctcagctgggagagcacttgccttacaagcaaggggtcggcggttcgatcccgtcatcctccaccacca	ValTAC	54	T-loop	T	1.37139020768051e-08	1.09344	642	2.61603	FP type I	CMCT
G. stearothermophilus	70	cluster31	ggcccgttggtcaagtggttaagacaccgccctttcacggcggtaacacgggttcgaatcccgtacgggtcaccacca	GluTTC	54	T-loop	T	0	1.68383	1367	5.37301	FP type I	CMCT
G. stearothermophilus	70	cluster34	gcgggtgtggcggaattggcagacgcgctagattcagggtctagtgccctttacgggcgtgggggttcgagtcccttcacccgcaccacca	LeuCAG	54	T-loop	T	0	1.80445	544	2.98868	FP type I	CMCT
G. stearothermophilus	70	cluster35	tggggtatagccaagcggtaaggcaacggactttgactccgtgatgcgttggttcgaatccagctaccccagccacca	GlnTTG-3	54	T-loop	T	0.00295484	1.37455	102	5.62293	FP type I	CMCT
G. stearothermophilus	70	cluster36	cgcggggtggagcagtctggtagctcgtcgggctcataacccgaaggtcgcaggttcaaatcctgcccccgcaaccacca	MetCAT-1	54	T-loop	T	0	1.48391	792	3.37567	FP type I	CMCT
G. stearothermophilus	70	cluster37	ggcggtgtagctcagctggctagagcgtacggttcatacccgtgaggtcgggggttcgatcccctccaccgccaccacca	MetCAT-2	54	T-loop	T	1.42432951054454e-08	1.49653	364	3.57775	FP type I	CMCT
G. stearothermophilus	70	cluster42	gccggggtggcggaattggcagacgcacaggacttaaaatcctggggtaggtaactaccgtgccggttcgagtccggccctcggcaccacca	LeuTAA	54	T-loop	T	0.00926261	1.20683	105	2.29358	FP type I	CMCT
G. stearothermophilus	70	cluster6	gtcccagtagctcagtaggatagagcagcggccttctaagccgtcggtcgggagttcgagtctctcctgggacgccacca	ArgTCT	54	T-loop	T	9.65340048952113e-06	1.06247	392	8.86477	FP type I	CMCT
G. stearothermophilus	70	cluster7	gccctcgtagtgtagtggatagcacgagagattccggttctcttagcgtgggttcgaatcctgccgagggcgccacca	ArgCCG	54	T-loop	T	2.11698418859342e-10	1.96832	240	2.54426	FP type I	CMCT
G. stearothermophilus	70	cluster9	ggctcggtagctcagtcggtagagcaaaggactgaaaatccttgtgtcggcggttcgattccgtcccgagccaccacca	PheGAA	54	T-loop	T	0	2.43914	1551	2.39707	FP type I	CMCT
G. stearothermophilus	70	cluster11	aggggcatagtttaatggtagaacagaggtctccaaaacctccggtgtgggttcgattcctactgcccctgccacca	TrpCCA	59	T-loop	T	1.55564435509593e-09	1.31357	443	2.07125	FP type I	CMCT
