# Supplementary material for: Temperature-Dependent tRNA Modifications in Bacillales
Source: Int J Mol Sci. 2024 Aug 13;25(16):8823. doi: 10.3390/ijms25168823 (PMC11354880; doi:10.3390/ijms25168823)
Supplement: Supplementary file 1 [file ijms-25-08823-s001.zip › Supplementary Table S5.xlsx]

## Sheet: Suppl.Table5
Supplemental Table 5: Outcome comparison with the MODOMICS database. The table lists tRNA sequences of G. stearothermophilus and B. subtilis along with their m1A, m7G, s4U, D, and Ψ modifications as listed in the MODOMICS database. The modifications are color-coded as follows: beige for modifications listed in both MODOMICS and found in this current work, red for modifications listed only in MODO…
Color code description:
Only found in current work
Only found by MODOMICS
Found by MODOMICS and current work
Species	MODOMICS tRNA sequence	Cluster ID	tRNA sequence	Anticodon	s4U8	D16	D17	D20	D20a	m1A22	Ψ31	Ψ32	Ψ39	m7G46	D47	Ψ55	Ψ60
B. subtilis	ggggccatagctcagctgggagagcgctacgctggcagcgtagaggtcaggggttcgagcccccttggctccacca	cluster27	ggggccatagctcagctgggagagcgctacgctggcagcgtagaggtcaggggttcgagcccccttggctccaccacca	AlaGGC	-	-	20°C ,30°C ,37°C	-	-	-	-	-	-	20°C ,30°C ,37°C	37°C	20°C ,30°C ,37°C	-
B. subtilis	ggagccttagctcagctgggagagcgcctgctttgcacgcaggaggtcagcggttcgatcccgctaggctccacca	cluster12	ggggccttagctcagctgggagagcgcctgctttgcacgcaggaggtcagcggttcgatcccgctaggctccaccacca	AlaTGC	37°C	-	20°C ,30°C ,37°C	-	-	-	-	-	-	20°C ,30°C ,37°C	37°C	x	-
B. subtilis	gcgctcgtagctcagttggatagagcggtggtttccggtaccacggtcgtccgggggttcgaatccctccgagcgcgcca	cluster18	gcgctcgtagctcagttggatagagcggtggtttccggtaccacgtctgtcgggggttcgaatccctccgagcgcgccacca	ArgCCG	-	-	20°C ,30°C ,37°C	-	20°C ,30°C ,37°C	-	20°C ,30°C	-	-	20°C ,30°C ,37°C	-	x	30°C
B. subtilis	gctctagtagcacagcggatagtgcagcagtttcctaaactgcaggtcgggagttcgaatctctcctagagcgcca	cluster4	gctctagtagcacagcggatagtgcagcagtttcctaaactgcaggtcgggagttcgaatctctcctagagcgccacca	ArgCCT	-	-	-	-	x	-	-	-	-	20°C ,30°C ,37°C	-	30°C	-
B. subtilis	gtcccagtagctcagctggatagagcaacggccttctaagccgtcggtcgggagttcgaatctctcctgggacgcca	cluster14	gtcccagtagctcagctggatagagcaacggccttctaagccgtcggtcgggagttcgaatctctcctgggacgccacca	ArgTCT	-	-	20°C ,30°C ,37°C	-	20°C ,30°C ,37°C	-	-	-	-	20°C ,30°C ,37°C	-	20°C ,30°C ,37°C	30°C
B. subtilis	gcggaagtagttcagtggtagaacaccaccttgccaaggtgggggtcgcgggttcgaatcccgtcttccgctcca	cluster1	gcggaagtagttcagtggtagaacaccaccttgccaaggtgggggtcgcgggttcgaatcccgtcttccgctccacca	GlyGCC	-	-	-	20°C ,30°C ,37°C	-	-	-	-	-	20°C ,30°C ,37°C	37°C	20°C ,30°C ,37°C	30°C
B. subtilis	gcgggtgtagtttagtggtaaaacctcagccttccaagctgatgtcgtgagttcgattctcatcacccgctcca	cluster22	gcgggtgtagtttagtggtaaaacctcagccttccaagctgatgtcgtgagttcgattctcatcacccgctccacca	GlyTCC-1	-	-	-	20°C ,30°C ,37°C	-	-	-	-	-	-	-	20°C ,30°C ,37°C	-
B. subtilis	gcgggtgtgcgggaattggtagaccggctagattcaggatctagggtctttatggacctgagggttcaagtcccttcacccgcacca	cluster9	gcggatgtggcggaattggcagacgcgctagaatcaggctctagtgtctttacagacgtgggggttcaagtcccttcatccgcaccacca	LeuCAG	20°C ,30°C ,37°C	20°C	20°C ,30°C ,37°C	x	-	20°C ,30°C ,37°C	-	-	20°C ,30°C ,37°C	-	-	20°C ,30°C ,37°C	-
B. subtilis	gcgggtgtggcggaattggcagacgcgctagacttaggatctagtgttttatgacgttgggggttcaagtcccttcacccgcacca	cluster36	gcgggtgtggcggaattggcagacgcgctagacttaggatctagtgtctttatgacgtgggggttcaagtcccttcacccgcaccacca	LeuTAG	-	20°C ,30°C ,37°C	20°C ,30°C ,37°C	-	-	20°C ,30°C ,37°C	-	-	20°C ,30°C ,37°C	-	-	20°C ,30°C ,37°C	-
B. subtilis	gagccattagctcagttggtagagcatctgacttttaatcagagggtcgaaggttcgagtccttcatggctcacca	cluster35	gagccattagctcagttggtagagcatctgacttttaatcagagggtcgaaggttcgagtccttcatggctcaccacca	LysTTT	-	20°C ,30°C ,37°C	20°C ,30°C ,37°C	20°C ,30°C ,37°C	-	-	-	-	20°C ,30°C ,37°C	20°C ,30°C ,37°C	-	30°C	-
B. subtilis	cgcggggtggagcagttcggtagctcgtcgggctcataacccgaaggtcgcaggttcaaatcctgcccccgcaacca	cluster16	cgcggggtggagcagttcggtagctcgtcgggctcataacccgaaggtcgcaggttcaaatcctgcccccgcaaccacca	MetCAT-1	-	37°C	30°C, 37°C	20°C ,30°C ,37°C	-	-	-	-	-	20°C ,30°C ,37°C	37°C	20°C ,30°C ,37°C	30°C
B. subtilis	ggacctttagctcagttggttagagcagacggctcataaccgtccggtcgtaggttcgagtcctacaaggtccacca	cluster32	ggacctttagctcagttggttagagcagacggctcataaccgtccggtcgtaggttcgagtcctacaaggtccaccacca	MetCAT-2	-	-	20°C ,30°C ,37°C	20°C ,30°C ,37°C	20°C ,30°C ,37°C	-	-	-	-	20°C ,30°C ,37°C	-	20°C ,30°C ,37°C	-
B. subtilis	ggcggtgtagctcagcggctagagcgtacggttcatacccgtgaggtcgggggttcgatcccctccgccgctacca	cluster42	ggcggtgtagctcagctggctagagcgtacggttcatacccgtgaggtcgggggttcgatcccctccgccgctaccacca	MetCAT-3	-	-	20°C ,30°C ,37°C	-	20°C ,30°C ,37°C	-	-	-	-	20°C ,30°C ,37°C	x	20°C	-
B. subtilis	ggctcggtagctcagttggtagagcaacggactgaaaatccgtgtgtcggcggttcgattccgtcccgagccacca	cluster39	ggctcggtagctcagttggtagagcaacggactgaaaatccgtgtgtcggcggttcgattccgtcccgagccaccacca	PheGAA	-	-	20°C ,30°C ,37°C	20°C ,30°C ,37°C	-	-	-	-	20°C ,30°C ,37°C	20°C ,30°C ,37°C	-	20°C ,30°C ,37°C	-
B. subtilis	cgggaagtagctcagcttggtagagcacatggtttgggaccatggggtcgcaggttcgaatcctgtcttcccgacca	cluster41	cgggaagtagctcagcttggtagagcacatggtttgggaccatggggtcgcaggttcgaatcctgtcttcccgaccacca	ProTGG	-	-	-	20°C ,30°C ,37°C	-	-	-	20°C ,30°C ,37°C	-	20°C ,30°C ,37°C	-	20°C ,30°C ,37°C	30°C
B. subtilis	ggagaagtactcaagtggctgaagaggcgcccctgctaagggtgtaggtcgcgtaagcggcgcgagggttcaaatccctccttctccgcca	cluster7	ggagaagtactcaagtggctgaagaggcgcccctgctaagggtgtaggtcgcgtaagcggcgcgagggttcaaatccctccttctccgccacca	SerGCT-1	-	-	-	-	20°C ,30°C ,37°C	20°C ,30°C ,37°C	-	-	-	-	-	x	-
B. subtilis	gccggtgtagctcaattggtagagcaactgacttgtaatcagtaggttgggggttcaagtcctcttgccggcacca	cluster8	gccggtgtagctcaattggtagagcaactgacttgtaatcagtaggttgggggttcaagtcctcttgccggcaccacca	ThrTGT	-	20°C ,30°C ,37°C	20°C ,30°C ,37°C	20°C ,30°C ,37°C	-	-	-	-	20°C ,30°C ,37°C	20°C ,30°C ,37°C	-	20°C ,30°C ,37°C	-
B. subtilis	aggggcatagtttaacggtagaacagaggtctccaaaacctccggtgtgggttcgattcctactgcccctgcca	cluster15	aggggcatagtttaacggtagaacagaggtctccaaaacctccggtgtgggttcgattcctactgcccctgccacca	TrpCCA	-	-	-	20°C ,30°C ,37°C	-	-	20°C ,30°C ,37°C	-	-	37°C	-	20°C ,30°C ,37°C	30°C
B. subtilis	ggaggggtagcgaagtggctaaacgcggcggactgtaaatccgctccctcagggttcggcagttcgaatctgcccccctccacca	cluster21	ggaggggtagcgaagtggctaaacgcggcggactgtaaatccgctccctcagggttcggcagttcgaatctgcccccctccaccacca	TyrGTA	x	-	-	-	-	20°C ,30°C ,37°C	-	-	20°C ,30°C ,37°C	-	-	20°C ,30°C ,37°C	30°C
B. subtilis	gattccgtagctcagctgggagagcgctaccttgacagggtagaggtcgctggttcgagcccagtcggaatcacca	cluster40	gattccgtagctcagctgggagagcgctaccttgacagggtagaggtcgctggttcgagcccagtcggaatcaccacca	ValGAC	-	-	20°C ,30°C ,37°C	-	-	-	-	-	-	20°C ,30°C ,37°C	37°C	x	-
B. subtilis	ggaggattagctcagctgggagagcatctgccttacaagcagagggtcggcggttcgagcccgtcatcctccacca	cluster29	ggaggattagctcagctgggagagcatctgccttacaagcagagggtcggcggttcgagcccgtcatcctccaccacca	ValTAC	30°C	-	20°C ,30°C ,37°C	-	-	-	-	-	-	20°C ,30°C ,37°C	37°C	20°C ,30°C ,37°C	-
G. stearothermophilus	gccgatgtggcggaattggcagacgcgcacgactcaaaatcgtgtgggctttgcccgtgtgggttcgactcccaccatcggcacca	cluster12	gccgatgtggcggaattggcagacgcgcacgactcaaaatcgtgtggggtagccccccgtgtgggttcgactcccaccatcggcaccacca	LeuCAA	x	-	55°C, 70°C	-	-	40°C,55°C, 70°C	-	-	40°C,55°C, 70°C	-	-	40°C,55°C, 70°C	-
G. stearothermophilus	ggctcggtagctcagtcggtagagcaaaggactgaaaatccttgtgtcggcggttcgattccgtcccgagccacca	cluster9	ggctcggtagctcagtcggtagagcaaaggactgaaaatccttgtgtcggcggttcgattccgtcccgagccaccacca	PheGAA	40°C, 55°C	-	-	70°C	-	-	-	-	40°C,55°C, 70°C	40°C,55°C, 70°C	-	55°C, 70°C	-
G. stearothermophilus	ggaggggtagcgaagtggctaaacgcggcggactgtaaatccgctccctttgggttcggcggttcgaatccgtccccctccacca	cluster14	ggaggggtagcgaagtggctaaacgcggcggactgtaaatccgctccctttgggttcggcggttcgaatccgtccccctccaccacca	TyrGTA	40°C,55°C, 70°C	-	-	-	-	40°C,55°C, 70°C	-	-	40°C,55°C, 70°C	-	-	40°C,55°C, 70°C	70°C
G. stearothermophilus	gattccgtagctcagctgggagagcgccaccttgacagggtggaggtcgctggttcgagcccagtcggaatcacca	cluster19	gattccgtagctcagctgggagagcgccaccttgacagggtggaggtcgctggttcgagcccagtcggaatcaccacca	ValGAC	40°C,55°C, 70°C	-	40°C,55°C, 70°C	-	-	-	-	-	-	40°C,55°C, 70°C	-	x	-
