# Supplementary material for: Temperature-Dependent tRNA Modifications in Bacillales
Source: Int J Mol Sci. 2024 Aug 13;25(16):8823. doi: 10.3390/ijms25168823 (PMC11354880; doi:10.3390/ijms25168823)
Supplement: Supplementary file 1 [file ijms-25-08823-s001.zip › Supplementary Table S6.xlsx]

## Sheet: Suppl.Table6
Supplemenal Table 6: Comparative study with mim-tRNAseq. Summary of identified m1A, m7G, s4U, D, and Ψ modifications, as well as type I and type II FPs sites for each bacterium and growth temperature investigated. Additionally, the results of the mim-tRNAseq pipeline for B. subtilis are included.
Tool	Species	Temperature	s4U8	D16	D17	D20	D20a	D20b	Ψ31	Ψ32	Ψ38	Ψ39	m7G46	D47	Ψ55	Ψ60	TP	FP type I Gs (NaBH4)	FP type I Ts (NaBH4)	FP type II (NaBH4)	FP type I Ts (CMCT)	FP type II (CMCT)
current work	P. halocryophilus	10°C	1	5	14	17	12	-	1	-	2	11	17	-	24	-	104	27	3	15	10	11
current work	P. halocryophilus	20°C	3	6	14	17	12	-	1	-	2	11	17	3	20	5	111	47	30	68	10	13
current work	P. halocryophilus	30°C	2	5	15	17	12	-	1	1	2	11	17	1	21	13	118	24	5	20	26	17
current work	E. sibiricum	10°C	3	3	15	25	11	-	2	1	1	13	18	14	20	-	126	60	25	64	5	5
current work	E. sibiricum	20°C	-	3	16	23	11	1	2	2	1	13	18	4	31	-	125	35	18	31	31	16
current work	E. sibiricum	30°C	1	3	16	24	11	-	2	3	1	14	18	7	31	4	135	42	23	43	27	15
current work	B. subtilis	20°C	4	7	20	21	14	-	3	1	-	13	22	-	27	-	132	21	3	29	11	10
current work	B. subtilis	30°C	4	4	21	21	14	-	3	1	-	13	22	-	29	12	144	27	5	35	31	21
current work	B. subtilis	37°C	4	4	21	19	14	-	2	1	-	13	23	10	25	-	136	41	10	43	11	9
current work	G. stearothermophilus	40°C	30	-	1	6	2	-	2	1	-	9	18	2	9	-	80	32	9	16	1	4
current work	G. stearothermophilus	55°C	32	3	12	18	10	-	2	2	-	13	18	2	22	12	146	31	3	25	20	19
current work	G. stearothermophilus	70°C	24	3	13	19	11	-	5	2	-	14	18	5	29	10	153	45	6	40	27	12
mim-tRNAseq	B. subtilis	20°C	2	5	20	19	10	-	1	0	0	7	16	0	0	-	80	19	3	9	10	9
mim-tRNAseq	B. subtilis	30°C	3	8	18	19	8	-	1	0	0	7	19	0	0	-	83	40	7	17	11	13
mim-tRNAseq	B. subtilis	37°C	2	4	18	19	9	-	2	0	0	7	20	0	0	-	81	20	3	13	13	12
